# Supplementary material for: Diaqua­bis(2-methyl-1H-imidazol-3-ium-4,5-dicarboxyl­ato-κ2 O,O′)magnesium
Source: Acta Crystallogr Sect E Struct Rep Online. 2009 Jun 13;65(Pt 7):m772. doi: 10.1107/S160053680902176X (PMC2969309; doi:10.1107/S160053680902176X)
Supplement: Supplementary file 1 [file e-65-0m772-sup1.cif]

##############################################################################
###                                                                        ###
###        Electronic paper (Acta Crystallographica Section E)             ###
###                                                                        ###
##############################################################################
#                                                                            #
# This CIF contains the data in a paper accepted for publication in Acta     #
# Crystallographica Section E. It conforms to the requirements of Notes      #
# for Authors for Section E, and has been peer reviewed under the auspices   #
# of the IUCr Commission on Journals.                                        #
#                                                                            #
# Full details of the Crystallographic Information File format               #
# are given in the paper "The Crystallographic Information File (CIF):       #
# a New Standard Archive File for Crystallography" by S. R. Hall, F. H.      #
# Allen and I. D. Brown [Acta Cryst. (1991), A47, 655-685].                  #
#                                                                            #
# The current version of the core CIF dictionary is obtainable from          #
# ftp://ftp.iucr.org/pub/cif_core.dic. The current version number is 2.4.    #
#                                                                            #
# Software is freely available for graphical display of the structure(s) in  #
# this CIF.  For information consult the CIF home page http://www.iucr.org/  #
# cif/home.html                                                              #
#                                                                            #
# This file may be used for bona fide research purposes within the           #
# scientific community so long as proper attribution is given to the journal # 
# article from which it was obtained.                                        #
#                                                                            #
##############################################################################
                                             
data_I
_audit_creation_method     SHELXL-97
_chemical_name_systematic
;
Diaquabis(2-methyl-1<i>H</i>-imidazol-3-ium-4,5-dicarboxylato-
\k^2^<i>O</i>,<i>O</i>')magnesium
;
_chemical_name_common     ?
_chemical_formula_moiety     'C12 H14 Mg N4 O10'
_chemical_formula_sum     'C12 H14 Mg N4 O10'
_chemical_formula_iupac     '[Mg (C6 H5 N2 O4)2 (H2 O)2]'
_chemical_formula_weight     398.58
_chemical_melting_point     ?
_symmetry_cell_setting     triclinic
_symmetry_space_group_name_H-M     'P -1'
_symmetry_space_group_name_Hall     '-P 1'
loop_
    _symmetry_equiv_pos_as_xyz
    'x, y, z'
    '-x, -y, -z'
_cell_length_a     4.943(2)
_cell_length_b     8.750(6)
_cell_length_c     9.621(6)
_cell_angle_alpha     109.18(3)
_cell_angle_beta     95.142(17)
_cell_angle_gamma     93.14(2)
_cell_volume     389.9(4)
_cell_formula_units_Z     1
_cell_measurement_reflns_used     1023
_cell_measurement_theta_min     3.8687
_cell_measurement_theta_max     27.3495
_cell_measurement_temperature     291.5
_exptl_crystal_description     block
_exptl_crystal_colour     colourless
_exptl_crystal_size_max     0.30
_exptl_crystal_size_mid     0.25
_exptl_crystal_size_min     0.20
_exptl_crystal_density_diffrn     1.698
_exptl_crystal_density_meas     ?
_exptl_crystal_density_method     'not measured'
_exptl_crystal_F_000     206
_exptl_absorpt_coefficient_mu     0.183
_exptl_absorpt_correction_type     multi-scan
_exptl_absorpt_process_details     '(CrystalClear; Rigaku, 2005)'
_exptl_absorpt_correction_T_min     0.948
_exptl_absorpt_correction_T_max     0.967
_exptl_special_details
;
;
_diffrn_ambient_temperature     291.5
_diffrn_radiation_type     MoK\a
_diffrn_radiation_wavelength     0.71073
_diffrn_radiation_source     'fine-focus sealed tube'
_diffrn_radiation_monochromator     graphite
_diffrn_measurement_device_type     'Rigaku SCXmini'
_diffrn_measurement_method     \w
_diffrn_detector_area_resol_mean     13.6612
_diffrn_reflns_number     4002
_diffrn_reflns_av_R_equivalents     0.0460
_diffrn_reflns_av_sigmaI/netI     0.0565
_diffrn_reflns_theta_min     2.73
_diffrn_reflns_theta_max     27.39
_diffrn_reflns_theta_full     27.39
_diffrn_measured_fraction_theta_max     0.987
_diffrn_measured_fraction_theta_full     0.987
_diffrn_reflns_limit_h_min     -6
_diffrn_reflns_limit_h_max     6
_diffrn_reflns_limit_k_min     -11
_diffrn_reflns_limit_k_max     11
_diffrn_reflns_limit_l_min     -12
_diffrn_reflns_limit_l_max     12
_diffrn_standards_number     0
_diffrn_standards_interval_count     .
_diffrn_standards_interval_time     .
_diffrn_standards_decay_%     ?
_refine_special_details
;
Refinement of <i>F</i>^2^ against ALL reflections. The weighted <i>R</i>-factor
<i>wR</i> and goodness of fit <i>S</i> are based on <i>F</i>^2^, conventional
<i>R</i>-factors <i>R</i> are based on <i>F</i>, with <i>F</i> set to zero for
negative <i>F</i>^2^. The threshold expression of <i>F</i>^2^ >
\s(<i>F</i>^2^) is used only for calculating <i>R</i>-factors(gt) <i>etc</i>.
and is not relevant to the choice of reflections for refinement.
<i>R</i>-factors based on <i>F</i>^2^ are statistically about twice as large
as those based on <i>F</i>, and <i>R</i>- factors based on ALL data will be
even larger.
;
_reflns_number_total     1767
_reflns_number_gt     1308
_reflns_threshold_expression     I>2\s(I)
_refine_ls_structure_factor_coef     Fsqd
_refine_ls_matrix_type     full
_refine_ls_R_factor_all     0.0820
_refine_ls_R_factor_gt     0.0606
_refine_ls_wR_factor_gt     0.1980
_refine_ls_wR_factor_ref     0.2126
_refine_ls_goodness_of_fit_ref     1.186
_refine_ls_restrained_S_all     1.186
_refine_ls_number_reflns     1767
_refine_ls_number_parameters     125
_refine_ls_number_restraints     0
_refine_ls_hydrogen_treatment     constr
_refine_ls_weighting_scheme     calc
_refine_ls_weighting_details
         'calc w=1/[\s^2^(Fo^2^)+(0.1078P)^2^+0.1465P] where P=(Fo^2^+2Fc^2^)/3'
_atom_sites_solution_hydrogens     geom
_atom_sites_solution_primary     direct
_atom_sites_solution_secondary     difmap
_refine_ls_shift/su_max     0.000
_refine_ls_shift/su_mean     0.000
_refine_diff_density_max     0.392
_refine_diff_density_min     -0.417
_refine_ls_extinction_method     none
_refine_ls_extinction_coef     ?
loop_
    _atom_type_symbol
    _atom_type_description
    _atom_type_scat_dispersion_real
    _atom_type_scat_dispersion_imag
    _atom_type_scat_source
    'C' 'C' 0.0033 0.0016
                         'International Tables Vol C Tables 4.2.6.8 and 6.1.1.4'
    'H' 'H' 0.0000 0.0000
                         'International Tables Vol C Tables 4.2.6.8 and 6.1.1.4'
    'N' 'N' 0.0061 0.0033
                         'International Tables Vol C Tables 4.2.6.8 and 6.1.1.4'
    'O' 'O' 0.0106 0.0060
                         'International Tables Vol C Tables 4.2.6.8 and 6.1.1.4'
    'Mg' 'Mg' 0.0486 0.0363
                         'International Tables Vol C Tables 4.2.6.8 and 6.1.1.4'
_computing_data_collection     'CrystalClear (Rigaku, 2005)'
_computing_cell_refinement     'CrystalClear (Rigaku, 2005)'
_computing_data_reduction     'CrystalClear (Rigaku, 2005)'
_computing_structure_solution     'SHELXS97 (Sheldrick, 2008)'
_computing_structure_refinement     'SHELXL97 (Sheldrick, 2008)'
_computing_molecular_graphics     '<i>SHELXTL</i>/<i>PC</i> (Sheldrick, 2008)'
_computing_publication_material     '<i>SHELXTL</i>/<i>PC</i> (Sheldrick, 2008)'
loop_
    _atom_site_type_symbol
    _atom_site_label
    _atom_site_fract_x
    _atom_site_fract_y
    _atom_site_fract_z
    _atom_site_U_iso_or_equiv
    _atom_site_adp_type
    _atom_site_calc_flag
    _atom_site_refinement_flags
    _atom_site_occupancy
    _atom_site_disorder_assembly
    _atom_site_disorder_group
    Mg Mg1 0.5000 1.0000 1.0000 0.0250(4) Uani d S 1 . .
    C C1 0.3793(6) 0.7562(4) 0.6015(3) 0.0229(7) Uani d . 1 . .
    C C2 0.5912(6) 0.8628(4) 0.6010(3) 0.0223(7) Uani d . 1 . .
    C C3 0.5089(7) 0.6811(4) 0.3730(4) 0.0267(7) Uani d . 1 . .
    C C4 0.5167(9) 0.5941(5) 0.2137(4) 0.0385(9) Uani d . 1 . .
    H H4A 0.4178 0.6492 0.1569 0.058 Uiso calc R 1 . .
    H H4B 0.4347 0.4851 0.1885 0.058 Uiso calc R 1 . .
    H H4C 0.7026 0.5915 0.1922 0.058 Uiso calc R 1 . .
    C C5 0.1991(7) 0.7356(4) 0.7122(3) 0.0240(7) Uani d . 1 . .
    C C6 0.7466(6) 1.0094(4) 0.7140(3) 0.0233(7) Uani d . 1 . .
    N N1 0.3343(6) 0.6454(3) 0.4585(3) 0.0268(6) Uani d . 1 . .
    H H1 0.2007 0.5554 0.4365 0.040 Uiso d R 1 . .
    N N2 0.6676(6) 0.8120(3) 0.4581(3) 0.0258(6) Uani d . 1 . .
    H H2 0.7914 0.8719 0.4213 0.039 Uiso d R 1 . .
    O O1 0.6722(5) 1.0584(3) 0.8405(2) 0.0319(6) Uani d . 1 . .
    O O2 0.9380(5) 1.0749(3) 0.6734(3) 0.0380(7) Uani d . 1 . .
    O O3 0.2358(5) 0.8310(3) 0.8427(2) 0.0312(6) Uani d . 1 . .
    O O4 0.0166(6) 0.6225(3) 0.6638(3) 0.0410(7) Uani d . 1 . .
    O O5 0.2236(5) 1.1757(3) 1.0012(3) 0.0336(6) Uani d . 1 . .
    H H5B 0.1354 1.1572 0.9070 0.050 Uiso d R 1 . .
    H H5A 0.0940 1.1836 1.0574 0.050 Uiso d R 1 . .
loop_
    _atom_site_aniso_label
    _atom_site_aniso_U_11
    _atom_site_aniso_U_22
    _atom_site_aniso_U_33
    _atom_site_aniso_U_12
    _atom_site_aniso_U_13
    _atom_site_aniso_U_23
    Mg1 0.0230(8) 0.0287(8) 0.0195(8) -0.0077(6) 0.0050(6) 0.0042(6)
    C1 0.0240(15) 0.0222(15) 0.0209(15) -0.0021(12) 0.0033(12) 0.0055(12)
    C2 0.0213(14) 0.0243(15) 0.0216(15) -0.0001(12) 0.0050(12) 0.0078(12)
    C3 0.0294(17) 0.0240(16) 0.0261(16) -0.0019(13) 0.0057(13) 0.0076(13)
    C4 0.054(2) 0.0332(19) 0.0227(18) -0.0042(17) 0.0105(16) 0.0014(15)
    C5 0.0232(15) 0.0254(15) 0.0224(15) -0.0035(12) 0.0057(12) 0.0067(12)
    C6 0.0230(15) 0.0259(16) 0.0206(15) -0.0033(12) 0.0031(12) 0.0081(13)
    N1 0.0277(14) 0.0253(14) 0.0248(14) -0.0064(11) 0.0068(11) 0.0052(11)
    N2 0.0284(14) 0.0268(14) 0.0228(14) -0.0031(11) 0.0060(11) 0.0092(11)
    O1 0.0353(13) 0.0336(14) 0.0227(12) -0.0103(11) 0.0076(10) 0.0049(10)
    O2 0.0346(14) 0.0432(16) 0.0330(14) -0.0165(12) 0.0112(11) 0.0098(12)
    O3 0.0319(13) 0.0347(14) 0.0208(12) -0.0114(10) 0.0069(10) 0.0022(10)
    O4 0.0408(15) 0.0392(15) 0.0323(14) -0.0239(12) 0.0092(12) 0.0008(11)
    O5 0.0280(13) 0.0385(14) 0.0326(13) -0.0015(10) 0.0091(10) 0.0090(11)
_geom_special_details
;
All e.s.d.'s (except the e.s.d. in the dihedral angle between two l.s. planes)
are estimated using the full covariance matrix. The cell e.s.d.'s are taken
into account individually in the estimation of e.s.d.'s in distances, angles
and torsion angles; correlations between e.s.d.'s in cell parameters are only
used when they are defined by crystal symmetry. An approximate (isotropic)
treatment of cell e.s.d.'s is used for estimating e.s.d.'s involving l.s.
planes.
;
loop_
    _geom_bond_atom_site_label_1
    _geom_bond_atom_site_label_2
    _geom_bond_site_symmetry_2
    _geom_bond_distance
    _geom_bond_publ_flag
    Mg1 O1 2_677 2.010(2) ?
    Mg1 O1 . 2.010(2) ?
    Mg1 O3 2_677 2.036(2) ?
    Mg1 O3 . 2.036(2) ?
    Mg1 O5 2_677 2.110(3) ?
    Mg1 O5 . 2.110(3) ?
    C1 C2 . 1.365(4) ?
    C1 N1 . 1.388(4) ?
    C1 C5 . 1.496(4) ?
    C2 N2 . 1.393(4) ?
    C2 C6 . 1.498(5) ?
    C3 N2 . 1.330(4) ?
    C3 N1 . 1.336(4) ?
    C3 C4 . 1.475(5) ?
    C4 H4A . 0.9600 ?
    C4 H4B . 0.9600 ?
    C4 H4C . 0.9600 ?
    C5 O4 . 1.238(4) ?
    C5 O3 . 1.249(4) ?
    C6 O2 . 1.237(4) ?
    C6 O1 . 1.247(4) ?
    N1 H1 . 0.9534 ?
    N2 H2 . 0.9489 ?
    O5 H5B . 0.9297 ?
    O5 H5A . 0.8656 ?
loop_
    _geom_angle_atom_site_label_1
    _geom_angle_atom_site_label_2
    _geom_angle_atom_site_label_3
    _geom_angle_site_symmetry_1
    _geom_angle_site_symmetry_3
    _geom_angle
    _geom_angle_publ_flag
    O1 Mg1 O1 2_677 . 180.0000(10)
                                 ?
    O1 Mg1 O3 2_677 2_677 89.92(10) ?
    O1 Mg1 O3 . 2_677 90.08(10) ?
    O1 Mg1 O3 2_677 . 90.08(10) ?
    O1 Mg1 O3 . . 89.92(10) ?
    O3 Mg1 O3 2_677 . 180.0000(10)
                                 ?
    O1 Mg1 O5 2_677 2_677 87.90(11) ?
    O1 Mg1 O5 . 2_677 92.10(11) ?
    O3 Mg1 O5 2_677 2_677 88.95(11) ?
    O3 Mg1 O5 . 2_677 91.05(11) ?
    O1 Mg1 O5 2_677 . 92.10(11) ?
    O1 Mg1 O5 . . 87.90(11) ?
    O3 Mg1 O5 2_677 . 91.05(11) ?
    O3 Mg1 O5 . . 88.95(11) ?
    O5 Mg1 O5 2_677 . 180.0000(10)
                                 ?
    C2 C1 N1 . . 105.8(3) ?
    C2 C1 C5 . . 136.3(3) ?
    N1 C1 C5 . . 117.9(3) ?
    C1 C2 N2 . . 106.6(3) ?
    C1 C2 C6 . . 135.2(3) ?
    N2 C2 C6 . . 118.2(3) ?
    N2 C3 N1 . . 106.8(3) ?
    N2 C3 C4 . . 127.0(3) ?
    N1 C3 C4 . . 126.2(3) ?
    C3 C4 H4A . . 109.5 ?
    C3 C4 H4B . . 109.5 ?
    H4A C4 H4B . . 109.5 ?
    C3 C4 H4C . . 109.5 ?
    H4A C4 H4C . . 109.5 ?
    H4B C4 H4C . . 109.5 ?
    O4 C5 O3 . . 124.6(3) ?
    O4 C5 C1 . . 115.5(3) ?
    O3 C5 C1 . . 119.9(3) ?
    O2 C6 O1 . . 124.7(3) ?
    O2 C6 C2 . . 117.0(3) ?
    O1 C6 C2 . . 118.3(3) ?
    C3 N1 C1 . . 110.7(3) ?
    C3 N1 H1 . . 129.8 ?
    C1 N1 H1 . . 119.3 ?
    C3 N2 C2 . . 110.1(3) ?
    C3 N2 H2 . . 123.8 ?
    C2 N2 H2 . . 125.2 ?
    C6 O1 Mg1 . . 147.0(2) ?
    C5 O3 Mg1 . . 145.7(2) ?
    Mg1 O5 H5B . . 111.2 ?
    Mg1 O5 H5A . . 117.4 ?
    H5B O5 H5A . . 104.9 ?
loop_
    _geom_torsion_atom_site_label_1
    _geom_torsion_atom_site_label_2
    _geom_torsion_atom_site_label_3
    _geom_torsion_atom_site_label_4
    _geom_torsion_site_symmetry_1
    _geom_torsion_site_symmetry_2
    _geom_torsion_site_symmetry_3
    _geom_torsion_site_symmetry_4
    _geom_torsion
    _geom_torsion_publ_flag
    N1 C1 C2 N2 . . . . -0.3(4) ?
    C5 C1 C2 N2 . . . . -179.6(4) ?
    N1 C1 C2 C6 . . . . -179.5(3) ?
    C5 C1 C2 C6 . . . . 1.2(7) ?
    C2 C1 C5 O4 . . . . 176.8(4) ?
    N1 C1 C5 O4 . . . . -2.4(5) ?
    C2 C1 C5 O3 . . . . -2.0(6) ?
    N1 C1 C5 O3 . . . . 178.8(3) ?
    C1 C2 C6 O2 . . . . 177.8(4) ?
    N2 C2 C6 O2 . . . . -1.3(5) ?
    C1 C2 C6 O1 . . . . -3.4(6) ?
    N2 C2 C6 O1 . . . . 177.5(3) ?
    N2 C3 N1 C1 . . . . 0.5(4) ?
    C4 C3 N1 C1 . . . . -177.8(3) ?
    C2 C1 N1 C3 . . . . -0.1(4) ?
    C5 C1 N1 C3 . . . . 179.3(3) ?
    N1 C3 N2 C2 . . . . -0.7(4) ?
    C4 C3 N2 C2 . . . . 177.5(4) ?
    C1 C2 N2 C3 . . . . 0.7(4) ?
    C6 C2 N2 C3 . . . . -180.0(3) ?
    O2 C6 O1 Mg1 . . . . -150.7(3) ?
    C2 C6 O1 Mg1 . . . . 30.6(6) ?
    O3 Mg1 O1 C6 2_677 . . . 142.4(4) ?
    O3 Mg1 O1 C6 . . . . -37.6(4) ?
    O5 Mg1 O1 C6 2_677 . . . 53.4(4) ?
    O5 Mg1 O1 C6 . . . . -126.6(4) ?
    O4 C5 O3 Mg1 . . . . 163.9(3) ?
    C1 C5 O3 Mg1 . . . . -17.4(6) ?
    O1 Mg1 O3 C5 2_677 . . . -151.8(4) ?
    O1 Mg1 O3 C5 . . . . 28.2(4) ?
    O5 Mg1 O3 C5 2_677 . . . -63.9(4) ?
    O5 Mg1 O3 C5 . . . . 116.1(4) ?
loop_
    _geom_hbond_atom_site_label_D
    _geom_hbond_atom_site_label_H
    _geom_hbond_atom_site_label_A
    _geom_hbond_site_symmetry_A
    _geom_hbond_distance_DH
    _geom_hbond_distance_HA
    _geom_hbond_distance_DA
    _geom_hbond_angle_DHA
    N1 H1 O4 2_566 0.95 1.78 2.696(4) 161.1
    N2 H2 O2 2_776 0.95 1.81 2.727(4) 162.4
    O5 H5B O2 1_455 0.93 2.23 3.155(4) 171.5
    O5 H5B O1 1_455 0.93 2.36 2.961(4) 122.4
    O5 H5A O3 2_577 0.87 1.98 2.841(4) 170.0
data_global
_journal_date_recd_electronic     2009-05-31
_journal_date_accepted     2009-06-09
_journal_name_full     'Acta Crystallographica, Section E'
_journal_year     2009
_journal_volume     65
_journal_issue      7
_journal_page_first     m772
_journal_page_last     m772
_journal_paper_category     QM
_journal_coeditor_code     RZ2332
_publ_contact_author_name     'Yu Cheng Wang*'
_publ_contact_author_address
;
Institute of Medicinal Biotechnology,
Chinese Academy of Medical Sciences, and
Peking Union Medical College,
Beijing100050, People's Republic of China
;
_publ_contact_author_email     hongzhaoupr@yahoo.com
_publ_contact_author_fax     ?
_publ_contact_author_phone     ?
_publ_section_title
;\
Diaquabis(2-methyl-1<i>H</i>-imidazol-3-ium-4,5-dicarboxylato-\k^2^<i>O</i>,\
<i>O</i>')magnesium
;
loop_
    _publ_author_name
    _publ_author_footnote
    _publ_author_address
    'Li, Yi Liang' .
;
Institute of Medicinal Biotechnology
Chinese Academy of Medical Sciences and Peking Union Medical College
Beijing 100050, People's Republic of China
;
    'Guo, Xin' .
;
Institute of Medicinal Biotechnology
Chinese Academy of Medical Sciences and Peking Union Medical College
Beijing 100050, People's Republic of China
;
    'Wang, Ju Xian' .
;
Institute of Medicinal Biotechnology
Chinese Academy of Medical Sciences and Peking Union Medical College
Beijing 100050, People's Republic of China
;
    'Wang, Yu Cheng' .
;
Institute of Medicinal Biotechnology
Chinese Academy of Medical Sciences and Peking Union Medical College
Beijing 100050, People's Republic of China
;
