# Supplementary material for: Diaqua­bis(2-methyl-1H-imidazol-3-ium-4,5-dicarboxyl­ato-κ2 O,O′)magnesium
Source: Acta Crystallogr Sect E Struct Rep Online. 2009 Jun 13;65(Pt 7):m772. doi: 10.1107/S160053680902176X (PMC2969309; doi:10.1107/S160053680902176X)
Supplement: Supplementary file 2 [file e-65-0m772-Isup2.hkl]

# 
# h,k,l, Fc-squared, Fo-squared, sigma(Fo-squared) and status flag 
# 
data_I
_shelx_title ' zh in P-1' 
_shelx_refln_list_code          4 
_shelx_F_calc_maximum       63.98 
_exptl_crystal_F_000       206.00 
_reflns_d_resolution_high  0.7725 
 
loop_ 
 _symmetry_equiv_pos_as_xyz 
 'x, y, z' 
 '-x, -y, -z' 
 
_cell_length_a     4.9429 
_cell_length_b     8.7503 
_cell_length_c     9.6213 
_cell_angle_alpha 109.177 
_cell_angle_beta   95.142 
_cell_angle_gamma  93.138 
 
_shelx_F_squared_multiplier     1.000 
 
loop_ 
 _refln_index_h 
 _refln_index_k 
 _refln_index_l 
 _refln_F_squared_calc 
 _refln_F_squared_meas 
 _refln_F_squared_sigma 
 _refln_observed_status 
   1   0   0      944.17      808.53     11.91 o 
   2   0   0       38.50       36.02      1.49 o 
   3   0   0       31.49       41.93      2.37 o 
   4   0   0      169.03      171.54      5.72 o 
   5   0   0        0.01       11.86      2.11 o 
   6   0   0        8.51        5.84      3.15 o 
  -6   1   0       39.51       35.70      3.70 o 
  -5   1   0        1.20        1.91      1.13 o 
  -4   1   0        0.08        5.90      6.22 o 
  -3   1   0        0.11        0.53      0.80 o 
  -2   1   0      361.23      385.07     13.40 o 
  -1   1   0      269.83      270.76      5.50 o 
   1   1   0      146.67      154.07     11.83 o 
   2   1   0      206.42      183.85      3.88 o 
   3   1   0        1.40       23.60      2.07 o 
   4   1   0       54.33       49.00      2.65 o 
   5   1   0       10.75        8.45      2.31 o 
   6   1   0        0.13       -0.19      1.40 o 
  -6   2   0        3.23       11.70      4.71 o 
  -5   2   0      117.88      128.86      7.46 o 
  -4   2   0       11.93       13.36      1.55 o 
  -3   2   0        0.48        1.54      1.02 o 
  -2   2   0       62.13       52.08      2.04 o 
  -1   2   0      156.97     1189.26     21.86 o 
   0   2   0      101.03       91.28      1.69 o 
   1   2   0       69.65       46.31      1.43 o 
   2   2   0      635.96      655.70     10.94 o 
   3   2   0        2.58        2.43      1.00 o 
   4   2   0       52.67       57.27      5.80 o 
   5   2   0       23.13       21.69      2.44 o 
   6   2   0        2.62        1.42      2.91 o 
  -6   3   0       46.94       44.26      6.27 o 
  -5   3   0       68.83       79.16      6.88 o 
  -4   3   0       25.13       20.22      3.58 o 
  -3   3   0        0.89       10.12      3.20 o 
  -2   3   0      400.79      381.73      6.97 o 
  -1   3   0      219.06      196.35      3.97 o 
   0   3   0       60.94       54.81      1.65 o 
   1   3   0        0.58        0.45      0.61 o 
   2   3   0      668.86      781.73     11.11 o 
   3   3   0        3.57        2.66      0.94 o 
   4   3   0      390.73      387.19     12.45 o 
   5   3   0       47.42       47.90      3.02 o 
  -6   4   0        0.37        2.73      2.54 o 
  -5   4   0        0.08        3.09      2.32 o 
  -4   4   0       13.27       16.76      3.82 o 
  -3   4   0       94.86       86.54      4.98 o 
  -1   4   0      929.67      858.87     13.83 o 
   0   4   0      108.51       98.93      2.45 o 
   1   4   0      130.25      131.32      4.44 o 
   2   4   0      146.26      157.27      5.41 o 
   3   4   0       43.92       43.55     13.25 o 
   4   4   0       61.81       64.25      3.67 o 
   5   4   0       19.83       25.54      3.28 o 
  -5   5   0        2.18        3.57      2.61 o 
  -4   5   0       80.55       80.59      7.41 o 
  -3   5   0       14.39       16.33      2.56 o 
  -2   5   0        1.93        2.08      0.65 o 
  -1   5   0      332.66      325.25      9.36 o 
   0   5   0      417.63      415.86      7.39 o 
   1   5   0       40.79       48.59      3.72 o 
   2   5   0       35.53       35.91      2.10 o 
   3   5   0       17.17       10.72      2.67 o 
   4   5   0       52.92       67.78     10.61 o 
   5   5   0        0.98        4.02      3.19 o 
  -5   6   0        8.94        4.55      3.13 o 
  -4   6   0       27.98       25.71      3.87 o 
  -3   6   0       64.77       57.11     10.59 o 
  -2   6   0        0.00        0.20      1.53 o 
  -1   6   0      168.26      183.26      6.85 o 
   0   6   0      125.69      133.55      4.72 o 
   1   6   0       19.05       24.07      6.94 o 
   2   6   0      129.91      117.00      4.99 o 
   3   6   0        0.47        3.35      2.56 o 
   4   6   0      146.15      160.01     19.92 o 
  -5   7   0        0.00       -1.77      2.19 o 
  -4   7   0       17.66       16.79      3.33 o 
  -3   7   0       76.79       86.53      6.92 o 
  -2   7   0        0.47       -0.70      2.04 o 
  -1   7   0       10.34       10.63      4.27 o 
   0   7   0        0.86        2.72      2.47 o 
   1   7   0      109.03      103.33      4.51 o 
   2   7   0        0.22        9.05      2.07 o 
   3   7   0      259.01      252.25      8.34 o 
   4   7   0       37.22       31.96      6.00 o 
  -4   8   0        0.00        0.14      1.35 o 
  -3   8   0        8.26       10.68      2.73 o 
  -2   8   0        0.16        4.25      1.53 o 
  -1   8   0        2.42        2.58      1.12 o 
   0   8   0        3.41        6.84      7.05 o 
   1   8   0        2.98        2.81      1.96 o 
   2   8   0       62.68       63.88      6.55 o 
   3   8   0       32.89       34.63      4.39 o 
  -3   9   0        0.22        1.47      1.61 o 
  -2   9   0       44.31       48.75      6.51 o 
  -1   9   0      101.94      105.53      4.97 o 
   0   9   0       12.38       17.60      3.35 o 
   1   9   0        0.03       24.56     10.26 o 
   2   9   0        0.92        1.39      1.48 o 
  -2  10   0       10.84        9.62      2.98 o 
  -1  10   0        0.08       -3.41      3.90 o 
   0  10   0        0.69        1.02      1.28 o 
   1  10   0        5.38        3.89      2.14 o 
  -2 -10   1       45.22       45.25      6.37 o 
  -1 -10   1        6.71        6.31      2.68 o 
   0 -10   1        0.32       -0.35      3.01 o 
   1 -10   1       21.46       16.74      3.70 o 
   2 -10   1        0.02       -0.43      4.41 o 
   3 -10   1        9.96       14.21      3.62 o 
  -3  -9   1       15.40       12.40      3.54 o 
  -2  -9   1      253.01      253.42     23.31 o 
  -1  -9   1        0.80       18.75      3.63 o 
   0  -9   1       22.15       24.60      2.80 o 
   1  -9   1        2.24        4.51      1.30 o 
   2  -9   1        6.14        0.96      2.74 o 
   3  -9   1        0.90        0.92      1.25 o 
   4  -9   1        9.78       16.05      7.74 o 
  -4  -8   1        2.63       10.83      6.08 o 
  -3  -8   1       45.62       36.37      5.39 o 
  -2  -8   1        0.13        2.41      2.07 o 
  -1  -8   1        2.41        1.45      0.87 o 
   0  -8   1        0.10        1.14      1.42 o 
   1  -8   1        3.83        4.53      1.45 o 
   2  -8   1       72.93       65.48     22.15 o 
   3  -8   1       11.12       10.76      3.28 o 
   4  -8   1        2.64        3.89      2.30 o 
  -4  -7   1       13.97       17.13      3.58 o 
  -3  -7   1        2.88        6.28      2.46 o 
  -2  -7   1       11.40       44.17      4.52 o 
  -1  -7   1        1.81        0.28      1.03 o 
   0  -7   1        1.83        1.66      1.04 o 
   1  -7   1        0.99        0.69      1.06 o 
   2  -7   1       72.91       66.11      6.25 o 
   3  -7   1       12.78       15.00      2.77 o 
   4  -7   1        2.13        5.84      2.47 o 
   5  -7   1        6.36        5.22      2.36 o 
  -5  -6   1        0.31       -2.13      3.50 o 
  -4  -6   1       23.50       25.55      3.43 o 
  -3  -6   1      124.53      124.62      5.03 o 
  -2  -6   1       23.49       19.33      2.58 o 
  -1  -6   1       66.87       74.13      4.34 o 
   0  -6   1        0.48        0.33      0.91 o 
   1  -6   1       87.64       81.35      3.40 o 
   2  -6   1       51.93       47.01      6.05 o 
   3  -6   1       19.97       20.30      3.21 o 
   4  -6   1       39.73       46.33      5.39 o 
   5  -6   1        9.45        5.26      3.30 o 
  -5  -5   1       17.51       13.90      3.61 o 
  -4  -5   1       16.35       15.20      2.06 o 
  -3  -5   1      923.67      955.19     11.36 o 
  -2  -5   1       26.80       21.33      1.74 o 
  -1  -5   1      199.41      198.77      6.10 o 
   0  -5   1        0.85        0.77      1.50 o 
   1  -5   1       77.22       78.54      2.60 o 
   2  -5   1        5.36        6.22      3.00 o 
   3  -5   1       46.95       56.99      5.83 o 
   4  -5   1       10.56        8.43      3.60 o 
   5  -5   1        0.35        0.38      1.88 o 
  -5  -4   1        9.66       16.28      3.59 o 
  -4  -4   1        0.85        1.56      1.00 o 
  -3  -4   1      155.72      175.84     10.22 o 
  -2  -4   1      454.58      441.23      7.57 o 
  -1  -4   1       85.99      103.87      2.64 o 
   1  -4   1       45.14       32.01      1.68 o 
   2  -4   1       44.78       42.39      9.03 o 
   3  -4   1       24.88       29.59      4.84 o 
   4  -4   1        3.85        4.93      2.53 o 
   5  -4   1       42.31       38.36      5.54 o 
   6  -4   1       23.16       18.67      3.72 o 
  -6  -3   1        8.65        5.18      3.29 o 
  -5  -3   1        8.48        9.10      1.53 o 
  -4  -3   1       18.33        1.81      2.97 o 
  -2  -3   1      106.73      101.60      5.01 o 
  -1  -3   1      117.25      129.98      2.79 o 
   0  -3   1     1704.02     1602.93     20.42 o 
   1  -3   1     1068.10      999.37     26.72 o 
   2  -3   1      702.93      712.33     20.99 o 
   3  -3   1       99.94       94.90      5.36 o 
   4  -3   1       11.03       12.91      2.74 o 
   5  -3   1        4.24        4.43      2.01 o 
   6  -3   1        0.05        1.40      1.09 o 
  -6  -2   1       48.33       48.59      6.04 o 
  -5  -2   1       51.20       55.14      3.41 o 
  -4  -2   1       31.01       36.98      3.27 o 
  -3  -2   1      222.33      211.42      4.68 o 
  -2  -2   1      221.52      261.03      5.28 o 
  -1  -2   1      171.14      179.35      4.48 o 
   0  -2   1      502.34      443.49      7.09 o 
   2  -2   1      798.15      762.22     11.96 o 
   3  -2   1       55.62       52.27      1.94 o 
   4  -2   1       23.96       28.14      3.33 o 
   5  -2   1        5.24        6.47      2.91 o 
   6  -2   1        3.42        4.97      2.25 o 
  -6  -1   1        0.04        0.91      2.56 o 
  -5  -1   1       80.76       92.90     15.22 o 
  -4  -1   1      238.83      238.37      7.12 o 
  -3  -1   1        3.81        5.50      1.44 o 
  -2  -1   1      437.54      448.16      7.63 o 
  -1  -1   1      294.22      291.86      4.58 o 
   0  -1   1     1138.85     1026.79     17.95 o 
   1  -1   1        3.46        5.73      0.52 o 
   2  -1   1        4.48        8.58      1.96 o 
   3  -1   1       93.35       94.37      2.90 o 
   4  -1   1        8.67       10.11      2.16 o 
   5  -1   1        3.15        3.81      1.37 o 
   6  -1   1       18.34       21.84      4.97 o 
  -6   0   1        8.91        7.55      2.30 o 
  -5   0   1        5.69        4.88      1.95 o 
  -4   0   1      435.46      480.24     12.36 o 
  -3   0   1      200.65      224.02      4.75 o 
  -2   0   1      330.96      349.12      7.72 o 
  -1   0   1       13.25       12.84      0.80 o 
   1   0   1       12.85       12.53      1.48 o 
   2   0   1       13.45       22.30      1.86 o 
   3   0   1      648.96      630.43     10.17 o 
   4   0   1        8.33        7.26      1.54 o 
   5   0   1        6.61        7.69      1.66 o 
   6   0   1        1.51        2.27      1.87 o 
  -6   1   1       97.73       85.93      4.71 o 
  -5   1   1       68.23       69.29      5.18 o 
  -4   1   1      121.15      121.97      4.58 o 
  -3   1   1        0.06        0.10      1.69 o 
  -2   1   1      212.13      189.39      4.64 o 
  -1   1   1       10.00        8.71      1.50 o 
   0   1   1      229.81      183.86      2.64 o 
   1   1   1     2040.26     1925.98     14.14 o 
   2   1   1       11.45       17.43      1.89 o 
   3   1   1       75.05       79.78      3.06 o 
   4   1   1        2.23        3.50      1.57 o 
   5   1   1      217.33      224.66      7.51 o 
   6   1   1       12.14       13.53      3.72 o 
  -6   2   1       84.06       89.93      4.96 o 
  -5   2   1        1.57        0.94      1.11 o 
  -4   2   1       50.15       46.85      4.44 o 
  -3   2   1       57.02       53.08      2.55 o 
  -2   2   1     1078.53     1027.43     15.95 o 
  -1   2   1      232.25      593.66     12.96 o 
   0   2   1      417.84      407.88      6.62 o 
   1   2   1      208.89      160.25      5.92 o 
   2   2   1        0.03        1.37      1.12 o 
   3   2   1      383.96      417.49     23.46 o 
   4   2   1        0.01        1.05      1.50 o 
   5   2   1       85.62       97.81      4.11 o 
   6   2   1       18.14       14.44      2.85 o 
  -6   3   1        0.64        0.54      3.60 o 
  -5   3   1        1.77        4.03      3.22 o 
  -4   3   1        2.85        2.08      1.28 o 
  -3   3   1       79.55       81.21      3.94 o 
  -2   3   1      114.83      110.84      3.04 o 
  -1   3   1       54.83       49.00      1.72 o 
   0   3   1      233.53      225.87      5.86 o 
   1   3   1     1067.93     1018.64     20.66 o 
   2   3   1        7.39        7.33      1.80 o 
   3   3   1       43.30       43.04      3.41 o 
   4   3   1      162.01      144.08      5.47 o 
   5   3   1       50.81       56.21      4.14 o 
  -6   4   1        0.59        1.30      2.25 o 
  -5   4   1        7.19        7.91      2.18 o 
  -4   4   1       87.83       88.50      6.16 o 
  -3   4   1        2.77        2.70      1.03 o 
  -2   4   1       76.62      197.81     10.80 o 
  -1   4   1       11.45       10.26      1.51 o 
   0   4   1      861.33      898.15     24.91 o 
   1   4   1       28.75       30.78      1.89 o 
   2   4   1      119.31      111.94      4.13 o 
   3   4   1       59.11       45.77      5.30 o 
   4   4   1        2.58        5.69      2.39 o 
   5   4   1       57.62       61.22      4.69 o 
  -5   5   1        0.00        4.40      2.29 o 
  -4   5   1        8.92       18.98      3.27 o 
  -3   5   1       47.47       44.61      4.74 o 
  -2   5   1       34.83       34.44      2.31 o 
  -1   5   1       12.16        8.50      2.20 o 
   0   5   1      351.74      319.18      7.08 o 
   1   5   1        6.39        6.02      1.10 o 
   2   5   1       31.43       28.89      4.25 o 
   3   5   1       23.96       30.48      6.07 o 
   4   5   1      230.69      228.82      8.41 o 
   5   5   1       10.03        7.97      2.08 o 
  -5   6   1       12.84       10.15      4.54 o 
  -4   6   1        7.92        5.04      3.18 o 
  -3   6   1       12.42       48.93     13.40 o 
  -2   6   1       43.14       35.99      3.52 o 
  -1   6   1        0.04        5.95      1.78 o 
   0   6   1      120.55      113.08      4.71 o 
   1   6   1       19.37       18.33      4.14 o 
   2   6   1        2.74        3.41      2.27 o 
   3   6   1       67.53       54.71     18.15 o 
   4   6   1       45.08       65.90     11.86 o 
  -5   7   1        1.04        1.36      1.65 o 
  -4   7   1        3.46        4.15      2.55 o 
  -3   7   1        0.14        0.80      1.75 o 
  -2   7   1       25.84       21.25      2.76 o 
  -1   7   1       50.39       50.77      3.23 o 
   0   7   1      169.36      174.24      5.44 o 
   1   7   1       15.90       15.63      2.75 o 
   2   7   1        3.96        3.93      2.09 o 
   3   7   1       32.87       26.69      5.02 o 
   4   7   1       37.37       33.25      5.56 o 
  -4   8   1        0.19        0.48      2.02 o 
  -3   8   1       39.08       27.27      4.25 o 
  -2   8   1       70.70       75.52      8.03 o 
  -1   8   1       50.27       50.53      3.61 o 
   0   8   1       26.55       32.45      3.64 o 
   1   8   1        7.19        7.66      2.65 o 
   2   8   1       28.46       20.70      4.04 o 
   3   8   1        0.00       -1.52      2.27 o 
  -3   9   1        7.38        4.69      2.07 o 
  -2   9   1        0.55       -0.10      1.86 o 
  -1   9   1       52.32       44.16      9.82 o 
   0   9   1       69.46       70.43      6.48 o 
   1   9   1       13.94       13.70      2.90 o 
   2   9   1        5.42        3.48      1.65 o 
  -2  10   1        2.49        2.38      3.74 o 
   0  10   1       27.98       29.64      3.89 o 
   1  10   1       10.19        8.75      2.97 o 
   0 -11   2        8.26       12.70      4.21 o 
   1 -11   2       17.40       12.99      4.21 o 
  -2 -10   2       17.89       15.92      3.79 o 
  -1 -10   2        8.25        8.20      2.40 o 
   0 -10   2        0.37        1.68      1.18 o 
   1 -10   2        4.29        5.60      2.50 o 
   2 -10   2        0.54       -0.78      2.28 o 
   3 -10   2        6.50        6.64      2.99 o 
  -3  -9   2        1.92        2.92      1.61 o 
  -2  -9   2        0.08        4.00      1.36 o 
  -1  -9   2        0.18        0.70      1.03 o 
   0  -9   2        6.13        5.90      1.73 o 
   1  -9   2        3.14        5.36      2.36 o 
   2  -9   2        5.99        9.34      2.53 o 
   3  -9   2        8.29        5.40      3.07 o 
   4  -9   2        0.03        1.85      1.98 o 
  -4  -8   2        0.03        2.19      3.74 o 
  -3  -8   2        7.12        5.39      1.90 o 
  -2  -8   2       95.39       95.10      6.32 o 
  -1  -8   2      126.53      123.45      5.03 o 
   0  -8   2       17.05       17.38      2.45 o 
   1  -8   2       16.23       15.46      2.21 o 
   2  -8   2        1.83        2.71      1.85 o 
   3  -8   2        9.99        8.46      2.31 o 
   4  -8   2        0.28        6.83      2.25 o 
  -4  -7   2       41.80       28.45      7.17 o 
  -3  -7   2        0.46        0.01      1.26 o 
  -2  -7   2      454.63      456.23     13.06 o 
  -1  -7   2      212.32      209.17      9.29 o 
   0  -7   2      187.82      178.81      6.23 o 
   1  -7   2       51.33       47.18      2.86 o 
   2  -7   2        1.16        0.73      1.69 o 
   3  -7   2       27.74       31.18      4.53 o 
   4  -7   2        4.04        4.60      4.74 o 
   5  -7   2        1.17        3.97      2.52 o 
  -5  -6   2        4.08        0.83      3.25 o 
  -4  -6   2        2.84        2.92      4.48 o 
  -3  -6   2        0.49        3.69      1.50 o 
  -2  -6   2       29.85       29.22      2.52 o 
  -1  -6   2      434.68      452.55     11.46 o 
   1  -6   2       24.96       26.17      1.94 o 
   2  -6   2       23.11       23.68      3.66 o 
   3  -6   2       51.46       68.49      6.46 o 
   4  -6   2        0.01       -3.54      3.54 o 
   5  -6   2        0.07        0.64      3.48 o 
  -5  -5   2        1.61       -0.39      3.05 o 
  -4  -5   2        0.17       -0.22      1.08 o 
  -3  -5   2       14.66       15.91      3.38 o 
  -2  -5   2      234.01      225.48     12.28 o 
  -1  -5   2       19.99       22.40      2.40 o 
   0  -5   2        0.52        0.96      1.33 o 
   1  -5   2      120.52      119.79      3.25 o 
   2  -5   2       99.98       98.87      7.11 o 
   3  -5   2       61.84       62.72      7.09 o 
   4  -5   2        0.03        7.96      2.45 o 
   5  -5   2        0.00        0.01      1.68 o 
  -5  -4   2       70.71       70.55      4.21 o 
  -4  -4   2        2.80        3.33      1.02 o 
  -3  -4   2      144.18      140.32      4.74 o 
  -2  -4   2      800.23      789.73     11.69 o 
  -1  -4   2      397.67      461.99      9.77 o 
   0  -4   2        4.77       11.30      2.91 o 
   1  -4   2      641.80      640.23     10.52 o 
   3  -4   2       60.16       67.47      6.01 o 
   4  -4   2       34.83       38.86      5.50 o 
   5  -4   2        3.91        4.99      2.73 o 
   6  -4   2        1.09        2.11      1.57 o 
  -6  -3   2        2.19       -1.08      2.93 o 
  -5  -3   2        4.72        1.51      1.90 o 
  -4  -3   2      178.53      179.00      6.46 o 
  -3  -3   2      252.83      251.13      7.08 o 
  -2  -3   2      109.17      113.13      3.91 o 
  -1  -3   2       81.11       79.95      2.29 o 
   0  -3   2      546.02      516.53      8.41 o 
   1  -3   2      173.31      148.06      2.02 o 
   2  -3   2      104.01       93.67      4.67 o 
   3  -3   2        4.57       10.66      2.88 o 
   4  -3   2       20.88       21.82      3.55 o 
   5  -3   2       14.12       11.66      5.50 o 
   6  -3   2        0.57        1.97      1.94 o 
  -6  -2   2        2.04        0.65      2.01 o 
  -5  -2   2        0.19        1.86      1.40 o 
  -4  -2   2       98.50       98.31      3.36 o 
  -3  -2   2      231.06      247.86      5.10 o 
  -2  -2   2      427.77      461.39      8.03 o 
  -1  -2   2       55.94       30.79      2.15 o 
   0  -2   2       83.52       84.44      3.45 o 
   1  -2   2     4093.17     3766.45     24.41 o 
   2  -2   2       46.69       42.39      1.58 o 
   3  -2   2       93.56       95.63      2.61 o 
   4  -2   2      109.19      107.53      3.84 o 
   5  -2   2        1.78       -0.40      1.81 o 
   6  -2   2       15.97        4.86      3.09 o 
  -6  -1   2        1.36        0.61      1.81 o 
  -5  -1   2      322.10      329.14      6.44 o 
  -4  -1   2      293.80      283.93      9.96 o 
  -3  -1   2      256.32      253.24      6.07 o 
  -2  -1   2      169.31      177.03      3.71 o 
  -1  -1   2     1901.13     1888.20     13.62 o 
   0  -1   2       43.88       42.86      0.98 o 
   1  -1   2      165.67      164.55      2.72 o 
   2  -1   2      763.32      786.98     12.52 o 
   3  -1   2      362.85      404.97      7.97 o 
   4  -1   2       24.35       21.51      2.06 o 
   5  -1   2        3.61        2.90      1.78 o 
   6  -1   2       62.02       62.51      5.96 o 
  -5   0   2       93.39       92.24      3.73 o 
  -4   0   2        1.64        2.77      1.41 o 
  -3   0   2        3.06        4.37      1.09 o 
  -2   0   2      308.34      294.33      5.52 o 
  -1   0   2      629.75      583.43      8.66 o 
   0   0   2        1.08        3.48      0.93 o 
   1   0   2      333.94      323.89      5.48 o 
   3   0   2        8.09        6.08      2.69 o 
   4   0   2       32.04       34.95      2.85 o 
   5   0   2       10.68       11.82      1.74 o 
   6   0   2        8.98        8.74      3.68 o 
  -6   1   2       12.11       10.47      3.66 o 
  -5   1   2        3.51        4.90      1.59 o 
  -4   1   2        0.27        0.88      1.47 o 
  -3   1   2      335.61      309.83      5.83 o 
  -2   1   2      462.75      475.33     13.92 o 
  -1   1   2       87.73       77.97      1.77 o 
   0   1   2       57.27       51.33      1.37 o 
   1   1   2     1252.12     1239.94     56.86 o 
   2   1   2      694.39      668.51     11.06 o 
   3   1   2       16.96       19.27      2.23 o 
   4   1   2        0.06        1.09      1.22 o 
   5   1   2       71.81       66.80      3.24 o 
   6   1   2        1.83        0.55      3.07 o 
  -6   2   2        7.83        6.46      3.64 o 
  -5   2   2        4.24        3.70      1.37 o 
  -4   2   2        0.07        3.40      1.19 o 
  -3   2   2      456.40      451.46     12.50 o 
  -2   2   2        0.04        0.12      0.69 o 
  -1   2   2        2.11       14.32      3.36 o 
   0   2   2      673.26      690.29     10.91 o 
   1   2   2     2507.34     2657.36     21.03 o 
   2   2   2      243.72      256.66      5.34 o 
   3   2   2       43.54       42.55      2.81 o 
   4   2   2       42.36       40.60      3.76 o 
   5   2   2        2.93        6.44      2.52 o 
  -6   3   2       26.31       15.14      5.10 o 
  -5   3   2        6.15        3.56      2.39 o 
  -4   3   2        3.01        2.23      0.83 o 
  -3   3   2        9.80       22.56      2.47 o 
  -2   3   2      235.32      212.56      6.10 o 
  -1   3   2      206.49      186.75      4.51 o 
   0   3   2       59.39       57.87      2.42 o 
   1   3   2      318.70      277.40      9.96 o 
   2   3   2      140.86      134.20      5.86 o 
   3   3   2       41.12       40.12      4.70 o 
   4   3   2        6.61        7.16      2.60 o 
   5   3   2       93.34       95.74     10.96 o 
  -5   4   2        8.86        9.71      2.59 o 
  -4   4   2        0.00        1.29      1.79 o 
  -3   4   2       86.52       75.32      3.97 o 
  -2   4   2        4.98        4.26      1.57 o 
  -1   4   2        6.43        1.68      1.54 o 
   1   4   2       44.07       32.20      3.79 o 
   2   4   2       37.03       36.27      4.38 o 
   3   4   2       54.46       57.86      5.86 o 
   4   4   2       19.17       14.99      2.23 o 
   5   4   2        1.11        3.11      2.29 o 
  -5   5   2       25.22       31.12      4.54 o 
  -4   5   2       18.56       26.14      4.01 o 
  -3   5   2       26.39       26.16      5.05 o 
  -2   5   2       92.69       94.46      3.71 o 
  -1   5   2      188.95      172.98      5.51 o 
   0   5   2      268.44      276.84      7.80 o 
   1   5   2      142.74      151.98      6.57 o 
   2   5   2       86.95       78.79      4.48 o 
   3   5   2       61.62       59.79      6.12 o 
   4   5   2       49.69       44.24      5.87 o 
  -5   6   2        2.09        2.39      2.01 o 
  -4   6   2       52.40       54.56      5.60 o 
  -3   6   2        1.87        6.51      5.86 o 
  -2   6   2      113.14      118.22      6.01 o 
  -1   6   2      102.35      101.33      4.56 o 
   0   6   2      271.20      273.04      7.80 o 
   1   6   2        9.58        7.83      2.12 o 
   2   6   2        7.28        6.92      2.12 o 
   3   6   2       13.77        9.84      2.50 o 
   4   6   2        0.34        1.42      1.92 o 
  -4   7   2        0.44        3.35      1.98 o 
  -3   7   2       10.45        9.23      1.97 o 
  -2   7   2       51.12       51.44      3.37 o 
  -1   7   2       21.03       20.69      3.86 o 
   0   7   2      124.74      123.22      9.00 o 
   1   7   2        1.98        1.62      1.91 o 
   2   7   2       21.06       23.42      3.99 o 
   3   7   2        0.06        2.81      2.10 o 
  -4   8   2        7.54        7.44      3.49 o 
  -3   8   2        7.50        4.50      2.78 o 
  -2   8   2      113.98      116.98      5.30 o 
  -1   8   2        2.30        0.69      1.25 o 
   0   8   2        6.84       11.79      3.64 o 
   1   8   2       91.54       97.79      5.44 o 
   2   8   2       23.24       26.46      4.35 o 
   3   8   2        1.91        4.44      2.36 o 
  -3   9   2        0.69        1.29      1.25 o 
  -2   9   2       65.55       73.73      7.17 o 
  -1   9   2       35.52       42.19      4.40 o 
   0   9   2       86.30       84.91      7.27 o 
   1   9   2        0.02       -0.58      2.26 o 
   2   9   2        9.93       11.98      4.84 o 
  -1 -11   3       16.62        8.35      2.72 o 
   0 -11   3        4.24        8.98      3.68 o 
   1 -11   3        0.08       -0.72      2.49 o 
  -2 -10   3        6.84        4.51      2.05 o 
  -1 -10   3       17.87       20.41      4.60 o 
   0 -10   3       46.52       54.42      7.27 o 
   1 -10   3        3.06       10.60      4.97 o 
   2 -10   3        4.64        4.07      1.57 o 
   3 -10   3        5.76        5.59      2.14 o 
  -3  -9   3        8.58        9.94      5.04 o 
  -2  -9   3        4.11        2.27      0.83 o 
  -1  -9   3      178.36      180.22      5.27 o 
   0  -9   3       60.91       56.19      3.65 o 
   1  -9   3       74.10       74.07      6.25 o 
   2  -9   3        0.10       -0.70      1.56 o 
   3  -9   3        3.58        3.52      1.33 o 
   4  -9   3        1.00       -0.46      2.53 o 
  -4  -8   3       10.05        2.74      3.78 o 
  -3  -8   3       27.04       27.79      6.03 o 
  -2  -8   3        5.20        3.34      1.48 o 
  -1  -8   3       63.55       63.19      4.34 o 
   0  -8   3      163.59      170.96      8.95 o 
   1  -8   3       48.62       49.15      3.28 o 
   2  -8   3        3.87        6.06      1.88 o 
   3  -8   3        0.96       -2.37      2.86 o 
   4  -8   3        1.37        4.22      1.95 o 
  -4  -7   3        0.33       -0.79      3.27 o 
  -3  -7   3        8.41        7.05      1.22 o 
  -2  -7   3      156.08      171.74      6.18 o 
  -1  -7   3      217.79      201.61      7.73 o 
   0  -7   3        0.35        0.92      1.48 o 
   1  -7   3       22.63       28.55      2.38 o 
   2  -7   3       19.09       19.79      3.22 o 
   3  -7   3       65.30       65.48     16.93 o 
   4  -7   3        6.73       12.34      4.63 o 
   5  -7   3        1.63        3.10      4.69 o 
  -5  -6   3       10.14       27.09      5.95 o 
  -4  -6   3      146.13      170.77      7.61 o 
  -3  -6   3       12.89        9.84      3.36 o 
  -2  -6   3       22.91       16.48      4.75 o 
  -1  -6   3      260.93      291.33     14.25 o 
   0  -6   3        0.87        1.48      1.25 o 
   1  -6   3        0.99       10.27      2.99 o 
   2  -6   3       57.60       68.95      7.03 o 
   4  -6   3       56.67       62.17      6.31 o 
   5  -6   3        3.91        4.65      4.83 o 
  -5  -5   3        6.21        5.61      2.02 o 
  -4  -5   3        0.42       -0.35      0.74 o 
  -3  -5   3       12.30       10.82      1.78 o 
  -2  -5   3      129.46      129.72      4.28 o 
  -1  -5   3        0.10       20.10      2.80 o 
   0  -5   3       30.48       30.03      1.98 o 
   1  -5   3       58.21       50.61      4.30 o 
   2  -5   3       22.81       26.11      4.20 o 
   3  -5   3        3.41        4.58      3.13 o 
   4  -5   3       40.82       38.76      5.59 o 
   5  -5   3       21.31       33.24      6.65 o 
  -5  -4   3       20.60       33.79      3.74 o 
  -4  -4   3       31.57       32.23      2.44 o 
  -3  -4   3      220.26      214.36      6.81 o 
  -2  -4   3      397.51      406.08     11.64 o 
  -1  -4   3      221.49      219.51      4.68 o 
   0  -4   3        6.42       13.45      1.68 o 
   1  -4   3       40.46       32.60      2.50 o 
   2  -4   3     1365.34     1400.55     16.75 o 
   3  -4   3       36.87       33.08      3.75 o 
   4  -4   3       43.57       58.06      6.55 o 
   5  -4   3       58.14       65.66      7.20 o 
  -6  -3   3        9.42        4.23      2.39 o 
  -5  -3   3        0.36       -0.69      1.83 o 
  -4  -3   3      506.02      474.18      6.85 o 
  -3  -3   3       59.30       49.33      2.24 o 
  -2  -3   3      762.14      834.99     13.74 o 
  -1  -3   3       23.84       25.76      1.28 o 
   0  -3   3      656.76      634.20     10.30 o 
   1  -3   3        0.83        1.31      0.73 o 
   2  -3   3       12.79        9.42      0.83 o 
   3  -3   3      159.70      162.33      7.03 o 
   4  -3   3       57.05       64.66      5.70 o 
   5  -3   3       14.79       21.38      4.03 o 
   6  -3   3        1.95        2.51      1.75 o 
  -6  -2   3       17.17       23.61      3.14 o 
  -5  -2   3       97.52       98.83      5.01 o 
  -4  -2   3      159.03      154.28      9.84 o 
  -3  -2   3      267.36      264.37      7.12 o 
  -2  -2   3        6.76       11.41      1.65 o 
  -1  -2   3      256.72      227.10      5.06 o 
   0  -2   3      165.22      163.82      2.82 o 
   1  -2   3      159.23      151.56      2.62 o 
   2  -2   3      285.75      282.58      5.50 o 
   3  -2   3      177.57      179.19      5.58 o 
   4  -2   3       15.23       15.11      1.99 o 
   5  -2   3       11.97       10.88      2.67 o 
   6  -2   3        0.08        2.01      1.47 o 
  -6  -1   3       35.06       29.04      3.74 o 
  -5  -1   3        6.59        9.44      2.05 o 
  -4  -1   3       11.94       11.20      1.51 o 
  -3  -1   3       18.63       30.04      1.72 o 
  -2  -1   3      464.15      437.94      7.87 o 
   0  -1   3       60.92       51.35      1.46 o 
   1  -1   3      208.35      196.09      3.99 o 
   2  -1   3      169.55      150.78      3.71 o 
   3  -1   3      528.05      492.56     12.63 o 
   4  -1   3        0.48       19.06      2.13 o 
   5  -1   3        9.06        9.55      1.63 o 
   6  -1   3       30.96       26.22      5.71 o 
  -6   0   3        2.95        4.11      3.25 o 
  -5   0   3        7.28        7.93      1.78 o 
  -4   0   3       69.84       62.89      3.31 o 
  -3   0   3      123.38      124.14      3.27 o 
  -2   0   3      744.79      756.35     17.31 o 
  -1   0   3      474.86      506.33      8.58 o 
   0   0   3      347.93      329.74      8.93 o 
   1   0   3      520.81      506.41      9.80 o 
   2   0   3      505.09      492.19     17.69 o 
   3   0   3      200.61      201.61      6.02 o 
   4   0   3      173.20      177.01      6.91 o 
   5   0   3       10.10        8.43      1.34 o 
  -6   1   3        6.60        4.17      3.72 o 
  -5   1   3       25.74       25.66      2.59 o 
  -4   1   3        0.37        3.04      1.36 o 
  -3   1   3      315.97      297.43      8.36 o 
  -2   1   3        4.47        6.98      3.24 o 
  -1   1   3        5.40        3.01      1.10 o 
   0   1   3      206.38      163.19      3.50 o 
   1   1   3       47.53       46.09      2.96 o 
   2   1   3       26.62       21.27      1.78 o 
   3   1   3       44.47       58.60      3.69 o 
   4   1   3      112.11      108.83      4.54 o 
   5   1   3       44.43       39.15      3.50 o 
  -6   2   3        7.27       10.30      4.78 o 
  -5   2   3       34.16       34.65      3.40 o 
  -4   2   3        3.01        0.77      1.39 o 
  -3   2   3       25.20       19.33      1.94 o 
  -2   2   3        0.73       -0.89      1.12 o 
  -1   2   3      250.86      283.15      5.58 o 
   0   2   3       18.38       26.23      1.42 o 
   1   2   3       28.42       26.45      2.88 o 
   2   2   3      154.86      137.03      6.08 o 
   3   2   3        0.90        2.02      3.60 o 
   4   2   3       69.60       77.71      4.60 o 
   5   2   3       31.80       30.65      5.96 o 
  -6   3   3        4.86        1.63      3.62 o 
  -5   3   3      149.69      137.06      7.34 o 
  -4   3   3       61.20       63.01      4.25 o 
  -3   3   3       23.04       17.71      2.44 o 
  -2   3   3       36.24       42.10      3.64 o 
  -1   3   3      104.00      110.79      2.84 o 
   0   3   3       80.42       77.64      8.05 o 
   1   3   3      105.67      105.76      5.73 o 
   2   3   3      356.04      413.55     13.94 o 
   3   3   3       20.99       18.67      2.66 o 
   4   3   3       12.30       11.08      2.99 o 
   5   3   3       39.62       35.21      3.57 o 
  -5   4   3       66.20       74.53      4.81 o 
  -4   4   3       67.02       70.86      6.37 o 
  -3   4   3       95.24      101.80      4.16 o 
  -2   4   3       15.13       15.91      1.93 o 
  -1   4   3      801.47      824.77     19.12 o 
   0   4   3      180.88      178.73      7.63 o 
   1   4   3       89.51       93.35      5.27 o 
   2   4   3        0.77        2.07      1.94 o 
   3   4   3      108.37      110.77      6.37 o 
   4   4   3        0.31       -0.83      2.19 o 
   5   4   3        7.92        3.29      2.54 o 
  -5   5   3        0.37       -0.23      3.17 o 
  -4   5   3       49.89       51.15      4.97 o 
  -3   5   3        0.57        0.10      0.74 o 
  -2   5   3        0.06        1.08      1.08 o 
  -1   5   3       97.46      102.13      4.10 o 
   0   5   3        2.58        2.76      0.88 o 
   1   5   3      276.61      278.74     12.06 o 
   2   5   3        5.17       15.22      4.13 o 
   3   5   3       57.90       66.25      6.46 o 
   4   5   3        3.92        2.61      1.63 o 
  -5   6   3       26.19       28.11      3.83 o 
  -4   6   3        6.54        7.66      2.56 o 
  -3   6   3        0.09        1.05      1.17 o 
  -2   6   3        0.21        0.09      0.90 o 
  -1   6   3       96.99       93.71      4.57 o 
   0   6   3        7.84        7.47      2.46 o 
   1   6   3      125.11      117.65      9.33 o 
   2   6   3       66.72       73.44      6.75 o 
   3   6   3       11.71       15.03      5.42 o 
   4   6   3        0.30       -0.07      2.18 o 
  -4   7   3       28.81       29.41      4.11 o 
  -3   7   3        4.73        4.33      2.33 o 
  -2   7   3        2.69        2.11      1.16 o 
  -1   7   3       60.84       59.34      5.01 o 
   0   7   3       98.28       98.28      5.68 o 
   1   7   3      382.53      412.92     13.45 o 
   2   7   3        0.26        1.63      2.82 o 
   3   7   3        0.36        3.60      2.52 o 
  -3   8   3        3.53        9.79      7.38 o 
  -2   8   3        1.92        0.67      1.14 o 
  -1   8   3        6.60        6.41      2.42 o 
   0   8   3       13.65       13.63      2.79 o 
   1   8   3        1.94        3.32      1.43 o 
   2   8   3        3.83        7.27      5.58 o 
  -2   9   3        3.15        0.22      3.29 o 
  -1   9   3       17.53       17.90      3.27 o 
   0   9   3        1.72       -0.29      2.58 o 
   1   9   3        4.75        3.84      2.57 o 
  -1 -11   4        0.06        4.45      2.34 o 
   0 -11   4       60.78       60.32     13.82 o 
   1 -11   4       40.44       45.61      5.45 o 
  -2 -10   4        0.78        0.82      1.26 o 
  -1 -10   4       27.40       29.53      3.28 o 
   0 -10   4        4.77        5.71      2.58 o 
   1 -10   4       90.96       97.59      5.82 o 
   2 -10   4       21.17       20.63      4.62 o 
   3 -10   4        0.22        5.08      2.52 o 
  -3  -9   4        0.36       -1.67      3.23 o 
  -2  -9   4        0.36        0.10      0.87 o 
  -1  -9   4      118.33      148.56      5.04 o 
   0  -9   4        1.77        1.98      1.76 o 
   1  -9   4        0.45        4.63      1.74 o 
   2  -9   4        0.85        0.12      2.33 o 
   3  -9   4        4.88        2.60      2.24 o 
   4  -9   4        5.26        3.23      4.37 o 
  -4  -8   4       13.25       -1.12      3.54 o 
  -3  -8   4       59.49       68.84      4.26 o 
  -2  -8   4       17.23       19.04      2.75 o 
  -1  -8   4       46.94       49.21      3.75 o 
   0  -8   4       12.94       12.91      1.86 o 
   1  -8   4        1.96        0.15      2.04 o 
   2  -8   4       32.40       37.23      4.34 o 
   3  -8   4       40.60       52.05      6.34 o 
   4  -8   4       27.18       15.32      3.37 o 
  -4  -7   4        2.06        1.38      1.84 o 
  -3  -7   4       10.35        5.33      1.67 o 
  -2  -7   4        8.86       51.29      4.77 o 
  -1  -7   4       65.46       66.34      3.34 o 
   0  -7   4       24.72       32.41      2.44 o 
   1  -7   4        1.29        2.03      1.18 o 
   2  -7   4       41.80       37.65      4.33 o 
   3  -7   4        1.25        9.95      3.04 o 
   4  -7   4        7.99        6.85      2.38 o 
   5  -7   4        3.25        2.64      2.80 o 
  -5  -6   4        8.41        6.99      4.92 o 
  -4  -6   4       10.83       13.19      3.64 o 
  -3  -6   4        0.06        2.61      1.95 o 
  -2  -6   4       18.74       17.03      2.29 o 
  -1  -6   4       47.14       35.51      3.53 o 
   0  -6   4      367.43      363.39     13.09 o 
   1  -6   4       37.23       50.86      2.49 o 
   2  -6   4       20.72       25.93      3.91 o 
   3  -6   4      307.91      307.19     20.65 o 
   4  -6   4        4.80        4.24      3.25 o 
   5  -6   4        3.92        2.91      3.19 o 
  -5  -5   4        1.81        3.07      2.08 o 
  -4  -5   4        0.03        1.56      2.60 o 
  -3  -5   4      981.89     1027.72      9.37 o 
  -2  -5   4        0.01        1.65      0.84 o 
  -1  -5   4       71.79       80.34      2.67 o 
   0  -5   4      250.55      250.44      6.14 o 
   1  -5   4      703.86      686.34     11.65 o 
   2  -5   4       25.28       24.44      3.53 o 
   3  -5   4        1.89        2.04      1.42 o 
   4  -5   4       80.38      100.57     13.61 o 
   5  -5   4       16.39       17.36      4.02 o 
  -5  -4   4       16.30       17.34      2.70 o 
  -4  -4   4       53.34       52.24      5.59 o 
  -3  -4   4      120.83      102.49      5.76 o 
  -2  -4   4      128.64      134.36      3.25 o 
  -1  -4   4       85.07       98.77      2.42 o 
   0  -4   4      141.77      209.24      4.32 o 
   1  -4   4      325.91      339.25      6.46 o 
   2  -4   4       18.71       18.59      3.85 o 
   3  -4   4        5.08        4.84      2.56 o 
   4  -4   4       32.50       36.28      4.64 o 
   5  -4   4        0.03        4.27      2.02 o 
  -5  -3   4        0.00        2.61      2.15 o 
  -4  -3   4       27.84       56.54     16.05 o 
  -3  -3   4       19.63       19.32      5.97 o 
  -2  -3   4        3.70        3.65      1.43 o 
  -1  -3   4     1162.34     1150.40     17.61 o 
   0  -3   4       67.76       54.67      4.67 o 
   1  -3   4       27.59       37.25      8.14 o 
   2  -3   4        9.13       11.24      1.39 o 
   3  -3   4        5.65        4.10      2.59 o 
   4  -3   4       24.69       20.50      3.52 o 
   5  -3   4       10.03       10.32      2.63 o 
  -6  -2   4        2.07        1.77      2.16 o 
  -5  -2   4        2.79        2.66      1.36 o 
  -4  -2   4       21.90       23.06      3.20 o 
  -3  -2   4        1.69        2.04      1.44 o 
  -2  -2   4      259.96      264.52     18.03 o 
  -1  -2   4     2182.21     2444.64     21.32 o 
   0  -2   4      411.18      430.05      7.39 o 
   1  -2   4        9.51       29.00      1.82 o 
   2  -2   4       18.44       19.74      1.91 o 
   3  -2   4      170.60      175.38      8.06 o 
   4  -2   4       29.85       20.62      2.20 o 
   5  -2   4       61.87       70.42     12.22 o 
  -6  -1   4       62.01       68.11      7.05 o 
  -5  -1   4        1.46        4.82      2.82 o 
  -4  -1   4      150.57      152.96      5.86 o 
  -3  -1   4        1.83        1.38      1.74 o 
  -2  -1   4      193.66      161.89      6.87 o 
  -1  -1   4       34.86       41.08      3.62 o 
   0  -1   4      234.62      211.08      4.29 o 
   1  -1   4        0.14        2.66      0.85 o 
   2  -1   4       10.23       26.30      2.16 o 
   3  -1   4       28.05       26.88      2.80 o 
   4  -1   4       43.05       48.52      4.82 o 
   5  -1   4       28.62       22.57      4.40 o 
  -6   0   4        6.24        5.79      3.74 o 
  -5   0   4        3.17        2.23      2.08 o 
  -4   0   4       80.13       75.87      3.38 o 
  -3   0   4      177.92      160.21      4.91 o 
  -2   0   4        9.09       12.66      1.22 o 
  -1   0   4        0.30        0.40      0.56 o 
   0   0   4        7.84       15.00      1.45 o 
   1   0   4       71.00       54.03      1.89 o 
   2   0   4      153.79      150.88      6.34 o 
   3   0   4       52.76       50.32      2.90 o 
   4   0   4       17.27       15.09      1.81 o 
   5   0   4       42.47       41.34      5.83 o 
  -6   1   4        0.03        2.56      3.52 o 
  -5   1   4       18.28       16.37      3.23 o 
  -4   1   4      187.90      181.57     11.85 o 
  -3   1   4      354.90      341.73      8.93 o 
  -2   1   4      204.38      200.45      5.45 o 
  -1   1   4      557.17      588.62      9.94 o 
   0   1   4       78.90       83.18      3.52 o 
   1   1   4      400.40      452.77      9.40 o 
   2   1   4        2.71        2.19      0.72 o 
   3   1   4       35.16       52.57      4.36 o 
   4   1   4        4.97        3.46      2.21 o 
   5   1   4       16.93       20.43      3.41 o 
  -6   2   4        0.03        1.12      3.41 o 
  -5   2   4        6.78        3.68      1.83 o 
  -4   2   4       77.26       80.47      4.30 o 
  -3   2   4      232.34      224.27      7.11 o 
  -2   2   4      789.54      812.72     15.92 o 
  -1   2   4       26.62       31.59      2.31 o 
   0   2   4      724.47      739.49     12.45 o 
   1   2   4      310.60      340.24     11.38 o 
   2   2   4       77.99       74.69      4.29 o 
   3   2   4        2.51        4.33      2.16 o 
   4   2   4       58.33       71.38      4.78 o 
   5   2   4        8.79        6.07      3.66 o 
  -5   3   4       25.21       21.07      4.31 o 
  -4   3   4        4.89        4.24      1.90 o 
  -3   3   4       29.59       31.68      2.63 o 
  -2   3   4       67.65       65.71      3.01 o 
  -1   3   4       83.49       75.96      2.58 o 
   0   3   4        0.53        2.03      1.12 o 
   1   3   4       78.95       91.86     15.24 o 
   2   3   4       81.95       86.94      5.02 o 
   3   3   4       63.44       62.33      6.52 o 
   4   3   4        7.64       10.85      3.12 o 
   5   3   4       10.95        8.19      2.70 o 
  -5   4   4       19.62       16.60      2.83 o 
  -4   4   4      128.23      135.44      4.70 o 
  -3   4   4        5.95        6.98      2.06 o 
  -2   4   4       15.87       14.82      1.73 o 
  -1   4   4        5.55        8.07      3.21 o 
   0   4   4       85.74       83.22      4.22 o 
   1   4   4       57.87       63.04      4.59 o 
   2   4   4      300.79      313.58     12.32 o 
   3   4   4      128.20      156.18     12.34 o 
   4   4   4        1.78        3.16      1.83 o 
  -5   5   4       51.29       50.32      6.00 o 
  -4   5   4       14.72       13.52      2.37 o 
  -3   5   4       14.98        7.85      1.86 o 
  -2   5   4       14.89       12.98      1.68 o 
  -1   5   4        0.96        1.87      1.78 o 
   0   5   4      164.02      169.82      8.74 o 
   1   5   4      164.22      171.10      7.17 o 
   2   5   4      367.07      355.63     14.10 o 
   3   5   4        4.80        3.61      2.44 o 
   4   5   4        3.71        3.94      1.82 o 
  -4   6   4        1.18        1.44      1.99 o 
  -3   6   4       34.94       40.14      5.81 o 
  -2   6   4       14.75       13.62      1.73 o 
  -1   6   4       85.37       80.66      4.40 o 
   0   6   4        0.71        3.46      2.28 o 
   1   6   4       54.32       57.58      5.58 o 
   2   6   4        3.18        6.25      3.55 o 
   3   6   4        7.71        9.40      3.10 o 
  -4   7   4       60.02       68.67      6.83 o 
  -3   7   4      151.25      168.21      6.62 o 
  -2   7   4        2.38        2.59      1.64 o 
  -1   7   4       59.49       55.80      5.53 o 
   0   7   4       37.18       39.95      7.09 o 
   1   7   4       13.53       11.75      3.47 o 
   2   7   4       16.24       17.15      3.84 o 
  -3   8   4       15.23       12.36      5.30 o 
  -2   8   4        3.44        5.89      3.64 o 
  -1   8   4       12.49       13.33      2.95 o 
   0   8   4        5.77        8.53      2.36 o 
   1   8   4        6.76        7.27      2.72 o 
   0 -11   5       39.11       37.32      5.95 o 
   1 -11   5        0.71        0.26      1.35 o 
  -2 -10   5       66.62       71.43     16.43 o 
  -1 -10   5        3.73        3.76      1.48 o 
   0 -10   5        3.70        3.93      2.79 o 
   1 -10   5        3.39        5.11      1.19 o 
   2 -10   5        0.36        0.50      3.58 o 
   3 -10   5        3.31        4.51      2.04 o 
  -3  -9   5        1.21        2.08      2.15 o 
  -2  -9   5        3.00       -1.28      1.38 o 
  -1  -9   5        3.10        2.26      1.29 o 
   0  -9   5        0.87        0.20      1.30 o 
   1  -9   5       10.79        9.20      2.54 o 
   2  -9   5       20.56       22.07      3.46 o 
   3  -9   5        7.68        8.05      2.63 o 
  -4  -8   5        7.71        5.39      3.96 o 
  -3  -8   5       48.55       51.50      4.64 o 
  -2  -8   5        9.38        7.31      2.64 o 
  -1  -8   5       27.04       28.48      2.51 o 
   0  -8   5        2.06        0.27      1.35 o 
   1  -8   5       39.32       42.04      4.87 o 
   2  -8   5       58.54       55.28      5.10 o 
   3  -8   5        4.51        8.24      2.91 o 
   4  -8   5      115.00       94.95     17.96 o 
  -4  -7   5       32.65       25.08      3.62 o 
  -3  -7   5        2.09        3.34      2.16 o 
  -2  -7   5      442.75      456.62     12.68 o 
  -1  -7   5        7.13        8.29      1.48 o 
   0  -7   5       37.32       40.38      2.96 o 
   1  -7   5       46.89       43.48      2.50 o 
   2  -7   5      145.86      147.92     12.41 o 
   3  -7   5        6.46       10.42      3.32 o 
   4  -7   5        0.02        2.29      2.10 o 
  -5  -6   5        0.04        1.01      2.94 o 
  -4  -6   5        4.09        6.18      3.06 o 
  -3  -6   5      128.47      115.32      7.14 o 
  -2  -6   5        1.41        5.18      3.32 o 
  -1  -6   5      156.80      163.87      5.30 o 
   0  -6   5        0.85        1.55      0.69 o 
   1  -6   5       60.67       48.53      4.87 o 
   2  -6   5       21.32       22.59      3.63 o 
   3  -6   5       74.67       81.89      7.45 o 
   4  -6   5       19.95       18.13      5.53 o 
   5  -6   5        0.10        1.15      2.62 o 
  -5  -5   5        0.80        0.29      2.07 o 
  -4  -5   5       14.40       16.58      2.73 o 
  -3  -5   5       18.04       15.37      2.61 o 
  -2  -5   5       37.10       30.54      3.27 o 
  -1  -5   5       75.43       78.36      3.08 o 
   0  -5   5      654.28      628.57     10.15 o 
   1  -5   5       66.08       59.31      5.44 o 
   2  -5   5        2.54       13.17      2.94 o 
   3  -5   5        1.31        1.72      2.16 o 
   4  -5   5        5.48       16.73      3.84 o 
   5  -5   5        1.66        1.85      1.25 o 
  -5  -4   5       35.96       37.33      4.33 o 
  -4  -4   5       10.77       12.84      3.12 o 
  -3  -4   5       23.82       22.60      3.82 o 
  -2  -4   5       91.93      100.52      5.61 o 
  -1  -4   5      102.06      105.98      4.60 o 
   0  -4   5      480.04      460.19      9.51 o 
   1  -4   5        1.52        0.44      0.84 o 
   2  -4   5       63.23       48.79      5.77 o 
   3  -4   5       27.07       31.56      4.25 o 
   4  -4   5        8.06        5.88      2.06 o 
   5  -4   5       32.61       26.71      4.43 o 
  -5  -3   5      295.55      292.19      8.53 o 
  -4  -3   5        6.90       16.48      5.24 o 
  -3  -3   5       42.03       40.74      4.44 o 
  -2  -3   5       99.51      108.04      6.33 o 
  -1  -3   5      187.47      148.30      6.55 o 
   0  -3   5       62.34       73.93      2.89 o 
   1  -3   5       73.59       81.52      5.30 o 
   2  -3   5      125.43      121.72      4.75 o 
   3  -3   5       17.48       19.30      1.97 o 
   4  -3   5        9.82       12.51      7.13 o 
   5  -3   5       24.24       30.01      9.94 o 
  -6  -2   5       39.93       51.60      8.78 o 
  -5  -2   5       71.12       77.29      6.88 o 
  -4  -2   5        0.01        0.99      2.12 o 
  -3  -2   5        0.79       -0.06      1.94 o 
  -1  -2   5       25.46       30.70      1.33 o 
   0  -2   5       37.95       27.33      1.76 o 
   1  -2   5       63.35       65.35      2.21 o 
   2  -2   5      213.26      191.60      5.79 o 
   3  -2   5       15.71       15.22      3.11 o 
   4  -2   5        1.19        1.97      1.21 o 
   5  -2   5        0.19       -0.21      2.45 o 
  -6  -1   5        0.53        2.67      1.63 o 
  -5  -1   5        1.31        2.87      2.25 o 
  -4  -1   5       19.71       25.72      3.66 o 
  -3  -1   5      214.53      226.83      8.79 o 
  -2  -1   5       57.75       52.44      6.56 o 
  -1  -1   5      609.39      628.49      9.53 o 
   0  -1   5       64.37       73.54      2.40 o 
   1  -1   5       65.95       66.84      2.84 o 
   2  -1   5       73.63       75.92      3.38 o 
   3  -1   5       30.05       32.92      3.08 o 
   4  -1   5        2.80        5.24      1.46 o 
   5  -1   5        0.93        0.63      3.41 o 
  -6   0   5        1.75       -1.18      3.31 o 
  -5   0   5        7.38        6.08      2.51 o 
  -4   0   5        2.23        2.34      2.05 o 
  -3   0   5      301.85      297.43      9.22 o 
  -2   0   5      127.43      127.29      3.40 o 
  -1   0   5      820.29      875.85     19.06 o 
   0   0   5      270.85      299.18      5.35 o 
   1   0   5      680.78      662.02      9.88 o 
   2   0   5       18.08       20.61      2.71 o 
   3   0   5        7.98        9.60      1.77 o 
   4   0   5       16.18       18.88      2.85 o 
   5   0   5       11.12        8.62      2.61 o 
  -5   1   5       89.73       86.04     12.23 o 
  -4   1   5      120.69      116.88      8.52 o 
  -3   1   5        5.20        3.80      1.37 o 
  -2   1   5       30.90       34.06      3.37 o 
  -1   1   5       24.90       29.32      2.19 o 
   0   1   5      246.92      268.91     14.99 o 
   1   1   5       34.97       31.33      2.92 o 
   2   1   5      136.67      139.96      4.65 o 
   3   1   5      110.30      118.40      5.03 o 
   4   1   5       91.23       93.80      5.15 o 
   5   1   5       12.32       10.25      2.55 o 
  -5   2   5        1.03        0.89      1.65 o 
  -4   2   5        0.11        0.92      1.04 o 
  -3   2   5      210.03      199.12      4.44 o 
  -2   2   5        2.35        1.85      1.43 o 
  -1   2   5      146.13      162.02      5.93 o 
   0   2   5       77.88       74.87      3.35 o 
   1   2   5       89.36       76.37      4.52 o 
   2   2   5       12.76       15.67      3.19 o 
   3   2   5      142.23      135.55     10.02 o 
   4   2   5       37.42       40.12      4.21 o 
   5   2   5       11.13       10.61      3.21 o 
  -5   3   5       42.73       58.94      7.62 o 
  -4   3   5       80.76       78.77      3.86 o 
  -3   3   5        1.79        4.14      1.43 o 
  -2   3   5       33.17       32.40      3.80 o 
  -1   3   5       28.21       23.95      4.22 o 
   0   3   5       42.75       46.79      2.42 o 
   1   3   5       65.12       67.92      5.08 o 
   2   3   5      435.24      484.75     22.68 o 
   3   3   5      236.98      249.49     10.07 o 
   4   3   5        1.29        1.22      1.74 o 
  -5   4   5        0.24       -2.85      3.15 o 
  -4   4   5        5.22        3.17      1.45 o 
  -3   4   5       14.59       13.33      1.66 o 
  -2   4   5      136.10      146.26      4.31 o 
  -1   4   5       10.20        8.97      1.56 o 
   0   4   5      219.26      204.59      6.38 o 
   1   4   5       24.85       21.70      3.64 o 
   2   4   5       41.60       38.92      5.56 o 
   3   4   5        0.61        1.13      1.78 o 
   4   4   5       11.88       15.83      3.41 o 
  -4   5   5       12.29       16.26      3.55 o 
  -3   5   5      227.93      240.47      5.77 o 
  -2   5   5      259.69      266.40      5.81 o 
  -1   5   5       13.60       14.09      1.71 o 
   0   5   5       44.86       38.78      5.19 o 
   1   5   5       22.88       50.68      5.52 o 
   2   5   5        3.71        3.08      2.11 o 
   3   5   5       43.21       46.50      5.53 o 
  -4   6   5       36.46       28.47      3.39 o 
  -3   6   5       61.39       55.65      4.85 o 
  -2   6   5       31.20       28.42      3.38 o 
  -1   6   5       28.23       27.95      6.67 o 
   0   6   5       69.42       75.04      7.36 o 
   1   6   5       10.51       15.62      3.53 o 
   2   6   5        1.73        2.72      1.34 o 
   3   6   5        0.32        0.53      1.91 o 
  -3   7   5        1.87        3.32      1.94 o 
  -2   7   5        0.00        2.86      1.98 o 
  -1   7   5        0.00        2.38      1.99 o 
   0   7   5       19.39       29.19      5.27 o 
   1   7   5       23.55       20.91      4.11 o 
   2   7   5        3.09        4.43      5.69 o 
  -2   8   5        3.96        3.43      1.67 o 
  -1   8   5        3.26        2.39      2.39 o 
   0   8   5        1.13        4.69      2.46 o 
   0 -11   6       19.04       17.85      3.43 o 
   1 -11   6        0.23        0.76      1.66 o 
  -2 -10   6       12.92        6.25      2.33 o 
  -1 -10   6        1.31        0.20      1.23 o 
   0 -10   6        2.35        3.74      1.57 o 
   1 -10   6        0.23        2.29      1.54 o 
   2 -10   6        7.52        8.33      1.89 o 
  -3  -9   6       14.14       10.79      3.84 o 
  -2  -9   6       54.71       54.14      5.29 o 
  -1  -9   6      185.66      190.41      7.12 o 
   0  -9   6        1.04        1.93      1.27 o 
   1  -9   6        6.01        6.78      2.89 o 
   2  -9   6       35.54       34.35      4.54 o 
   3  -9   6       16.45       11.03      4.99 o 
  -4  -8   6        0.25        0.66      2.23 o 
  -3  -8   6        2.29        8.53      5.10 o 
  -2  -8   6       94.51       94.21      9.39 o 
  -1  -8   6        1.46        0.80      1.39 o 
   0  -8   6       96.17      100.62      5.14 o 
   1  -8   6       12.12       12.37      2.46 o 
   2  -8   6       23.69       26.51      7.74 o 
   3  -8   6       20.33       14.23      4.30 o 
   4  -8   6       26.62       30.72      8.22 o 
  -4  -7   6       11.55       11.61      5.58 o 
  -3  -7   6       18.73       25.81      3.77 o 
  -2  -7   6      112.73       95.30      6.90 o 
  -1  -7   6        0.02        1.37      0.94 o 
   0  -7   6        1.87       11.71      3.21 o 
   1  -7   6       40.55       38.33      3.68 o 
   2  -7   6        0.27        5.43      3.56 o 
   3  -7   6       29.53       28.69      4.51 o 
   4  -7   6        3.44        6.83      3.17 o 
  -5  -6   6        1.12        1.03      2.19 o 
  -4  -6   6      162.50      167.70     10.94 o 
  -3  -6   6        0.09        1.55      1.69 o 
  -2  -6   6       84.71       74.08      5.39 o 
  -1  -6   6       62.03       62.48      7.77 o 
   0  -6   6      213.63      228.00      6.95 o 
   1  -6   6       53.26       56.32      3.70 o 
   2  -6   6        7.00       10.48      2.24 o 
   3  -6   6       34.13       31.40      4.89 o 
   4  -6   6        0.07       -0.83      1.54 o 
  -5  -5   6        7.24        5.23      2.93 o 
  -4  -5   6      332.89      326.11      9.52 o 
  -3  -5   6       30.58       29.03      3.50 o 
  -2  -5   6       25.16       25.55      3.63 o 
  -1  -5   6       12.48       22.20      2.22 o 
   0  -5   6       28.54       24.72      2.68 o 
   1  -5   6        1.16        0.95      1.02 o 
   2  -5   6        3.36        2.07      1.91 o 
   3  -5   6       18.39       17.41      2.84 o 
   4  -5   6        0.05        2.69      1.66 o 
   5  -5   6        1.77        2.63      2.17 o 
  -5  -4   6       66.84       77.69     14.74 o 
  -4  -4   6       36.77       46.46      7.09 o 
  -3  -4   6       18.52       22.28      4.82 o 
  -2  -4   6       29.66       28.85      4.11 o 
  -1  -4   6       15.04       13.25      1.61 o 
   0  -4   6       34.44       39.42      2.51 o 
   1  -4   6      165.08      153.66      5.86 o 
   2  -4   6        3.22        3.22      1.24 o 
   3  -4   6       18.99       18.63      3.65 o 
   4  -4   6        3.06        3.13      1.76 o 
   5  -4   6        0.00        3.68      1.73 o 
  -5  -3   6        0.77        0.31      1.98 o 
  -4  -3   6        0.20        2.48      5.83 o 
  -3  -3   6      124.10      132.77      5.57 o 
  -2  -3   6      460.31      470.23     15.11 o 
  -1  -3   6       25.33       24.98      1.68 o 
   0  -3   6       82.56       84.89      2.99 o 
   1  -3   6        5.57        6.93      1.16 o 
   2  -3   6       41.15       44.60      3.41 o 
   3  -3   6       24.78       24.52      2.27 o 
   4  -3   6        0.00        2.70      1.89 o 
   5  -3   6        0.15        3.22      3.16 o 
  -5  -2   6       47.43       45.39      7.85 o 
  -4  -2   6        2.28       10.93      4.90 o 
  -3  -2   6       57.46       53.44      5.54 o 
  -2  -2   6      182.81      175.53     10.02 o 
  -1  -2   6      358.23      387.63     10.08 o 
   0  -2   6      414.31      425.04      8.71 o 
   1  -2   6      107.28      113.36      4.23 o 
   2  -2   6      352.26      352.36      9.51 o 
   3  -2   6       72.89       65.55      3.45 o 
   4  -2   6        3.82        3.05      1.21 o 
  -5  -1   6       31.92       30.68      3.82 o 
  -4  -1   6        3.95        1.70      2.59 o 
  -3  -1   6      264.27      267.39     27.57 o 
  -2  -1   6       80.01       89.51      6.44 o 
  -1  -1   6       20.28       21.63      3.28 o 
   0  -1   6      379.23      394.89      7.14 o 
   1  -1   6      113.86      101.91      5.74 o 
   2  -1   6        0.00        0.21      1.10 o 
   3  -1   6        8.14        5.86      1.40 o 
   4  -1   6       18.69       18.86      3.94 o 
   5  -1   6        9.08        8.92      5.51 o 
  -5   0   6       19.69       26.16      4.09 o 
  -4   0   6       62.97       68.99      8.81 o 
  -3   0   6        1.93        2.21      1.76 o 
  -2   0   6       27.70       22.81      2.51 o 
  -1   0   6       40.36       41.01      2.64 o 
   0   0   6      669.32      714.65     10.72 o 
   1   0   6       43.96       44.02      2.16 o 
   3   0   6        0.35        3.78      2.61 o 
   4   0   6      123.76      142.67      8.21 o 
   5   0   6        3.27        5.20      5.08 o 
  -5   1   6       76.68       70.77      6.53 o 
  -4   1   6       67.85       64.50      6.04 o 
  -3   1   6      254.37      249.79      4.68 o 
  -2   1   6       12.13       10.78      1.75 o 
  -1   1   6       22.77       19.80      1.90 o 
   0   1   6       93.84       94.78      4.70 o 
   1   1   6        3.97        3.15      0.88 o 
   2   1   6       27.36       27.83      3.90 o 
   3   1   6      207.02      209.84      7.29 o 
   4   1   6      109.01      123.29      6.42 o 
  -5   2   6       14.01       11.32      3.68 o 
  -4   2   6       24.07       30.14      4.50 o 
  -3   2   6       63.96       63.59      3.82 o 
  -2   2   6       18.07       21.59      2.60 o 
  -1   2   6      204.10      219.58      7.99 o 
   0   2   6        1.73        2.93      1.70 o 
   1   2   6      144.75      157.84      8.71 o 
   2   2   6        5.65       11.55      3.00 o 
   3   2   6        1.00        4.44      1.93 o 
   4   2   6        3.47        4.21      2.67 o 
  -5   3   6       18.96       22.56      4.69 o 
  -4   3   6       51.91       50.02      7.05 o 
  -3   3   6        1.72        2.93      1.43 o 
  -2   3   6      646.13      640.22      8.58 o 
  -1   3   6      669.54      678.05      9.93 o 
   0   3   6        2.11        4.48      1.92 o 
   1   3   6       62.07       60.40      6.96 o 
   2   3   6       41.06       55.68      6.10 o 
   3   3   6       19.57       21.56      3.44 o 
   4   3   6        5.56        4.95      2.97 o 
  -4   4   6        7.22        1.77      2.68 o 
  -3   4   6       46.12       52.46      4.13 o 
  -2   4   6       44.17       41.05      3.20 o 
  -1   4   6      170.62      164.11      6.03 o 
   0   4   6        4.09       10.55      2.71 o 
   1   4   6       41.55       43.35      6.73 o 
   2   4   6        3.99        8.62      2.80 o 
   3   4   6       15.20       14.68      4.39 o 
  -4   5   6        2.81        1.99      2.76 o 
  -3   5   6        0.07        2.19      1.39 o 
  -2   5   6        9.32        7.65      1.55 o 
  -1   5   6        4.60        8.29      2.58 o 
   0   5   6       53.27       57.85      5.18 o 
   1   5   6        1.50        2.62      2.72 o 
   2   5   6        3.33        3.32      2.52 o 
   3   5   6        9.51       11.58      4.84 o 
  -3   6   6        6.53        6.60      1.66 o 
  -2   6   6        1.93        2.19      1.69 o 
  -1   6   6       18.81       14.45      2.98 o 
   0   6   6        0.00        1.44      1.82 o 
   1   6   6        4.46        2.81      3.25 o 
   2   6   6       14.42       18.62      3.63 o 
  -2   7   6        9.78        9.99      3.06 o 
  -1   7   6        5.63        7.50      2.46 o 
   0   7   6       13.47       14.83      3.98 o 
   1   7   6        9.21        8.90      3.29 o 
  -2 -10   7       19.79       24.04      5.91 o 
  -1 -10   7       12.30       10.34      4.15 o 
   0 -10   7        0.39        1.81      1.32 o 
   1 -10   7        6.34        4.68      3.47 o 
   2 -10   7        3.83        5.59      3.18 o 
  -3  -9   7        5.04        6.56      2.51 o 
  -2  -9   7       35.33       35.97      4.13 o 
  -1  -9   7       71.25       64.13      5.96 o 
   0  -9   7        6.90        6.16      2.15 o 
   1  -9   7        1.02        0.37      2.52 o 
   2  -9   7        7.50        7.42      2.64 o 
   3  -9   7        4.41        2.38      3.76 o 
  -3  -8   7       76.03       80.85      5.19 o 
  -2  -8   7        0.02        2.41      2.17 o 
  -1  -8   7        1.36       -0.44      1.34 o 
   0  -8   7       36.09       40.93      3.70 o 
   1  -8   7       37.48       48.22      5.71 o 
   2  -8   7        8.24       20.89      5.20 o 
   3  -8   7        0.06        2.66      2.52 o 
  -4  -7   7       43.95       44.67      5.27 o 
  -3  -7   7      155.70      133.86      8.72 o 
  -2  -7   7       16.24       16.96      3.42 o 
  -1  -7   7       72.02       70.91      3.63 o 
   0  -7   7       48.57       55.59      4.09 o 
   1  -7   7       14.79       13.91      3.01 o 
   2  -7   7        0.69        1.03      1.81 o 
   3  -7   7       11.17       14.87      3.64 o 
   4  -7   7        3.51        6.36      2.73 o 
  -4  -6   7       84.87       90.25      6.68 o 
  -3  -6   7       81.97       84.85      6.34 o 
  -2  -6   7        3.03        4.34      2.33 o 
  -1  -6   7       20.10       16.63      1.74 o 
   0  -6   7       32.00       31.86      2.81 o 
   1  -6   7       18.57       22.40      2.48 o 
   2  -6   7        4.55        6.16      2.20 o 
   3  -6   7        5.28        9.44      2.51 o 
   4  -6   7       16.76       16.59      4.01 o 
  -5  -5   7       32.19       40.90      5.30 o 
  -4  -5   7       11.24        9.79      2.29 o 
  -3  -5   7       55.56       47.32      4.58 o 
  -2  -5   7       59.91       65.57      5.34 o 
  -1  -5   7       64.04       72.18      3.59 o 
   0  -5   7       10.35       11.85      3.06 o 
   1  -5   7       94.47      102.38      4.34 o 
   2  -5   7        4.64        4.73      1.26 o 
   3  -5   7        2.49        4.33      5.02 o 
   4  -5   7       34.74       31.04      4.80 o 
  -5  -4   7        2.81        3.19      2.51 o 
  -4  -4   7       12.12        7.33      2.89 o 
  -3  -4   7       46.72       52.40      6.35 o 
  -2  -4   7        3.51        5.91      1.70 o 
  -1  -4   7        6.11        5.91      1.02 o 
   0  -4   7       59.87       60.33      3.19 o 
   1  -4   7      257.04      248.96     11.39 o 
   2  -4   7      116.06      123.34      3.85 o 
   3  -4   7       35.99       41.07      4.99 o 
   4  -4   7       31.81       30.44      5.90 o 
  -5  -3   7       20.60       24.87      4.20 o 
  -4  -3   7       15.50       16.20      3.40 o 
  -3  -3   7        1.68        7.27      2.52 o 
  -2  -3   7      103.19       93.94      6.13 o 
  -1  -3   7       38.70       44.11      4.74 o 
   0  -3   7       53.72       56.86      4.26 o 
   1  -3   7      222.84      221.00      7.40 o 
   2  -3   7      161.28      162.46      4.32 o 
   3  -3   7        0.42        0.77      1.15 o 
   4  -3   7       13.63       15.55      4.35 o 
  -5  -2   7       50.14       53.03      8.75 o 
  -4  -2   7       98.06      121.37      6.65 o 
  -3  -2   7       62.19       64.32      7.84 o 
  -2  -2   7        1.90        4.28      2.77 o 
  -1  -2   7       37.11       37.69      2.02 o 
   0  -2   7       76.10       86.33      3.64 o 
   1  -2   7      112.18      129.61      4.75 o 
   2  -2   7        6.62        6.72      2.26 o 
   3  -2   7        0.35        1.68      1.25 o 
   4  -2   7        0.07        1.09      1.54 o 
  -5  -1   7        1.65        2.79      2.31 o 
  -4  -1   7      430.92      445.39     14.49 o 
  -3  -1   7      141.21      140.70      5.99 o 
  -2  -1   7       65.96       69.13      6.15 o 
  -1  -1   7        1.51        1.71      0.75 o 
   0  -1   7      166.09      149.09      5.17 o 
   1  -1   7       19.69       17.02      2.26 o 
   2  -1   7        0.55        1.03      1.88 o 
   3  -1   7       87.36       87.21      5.76 o 
   4  -1   7      126.24      129.67      5.85 o 
  -5   0   7        0.04        0.69      1.59 o 
  -4   0   7       74.25       65.50      6.50 o 
  -3   0   7        3.28        1.98      2.02 o 
  -2   0   7      361.43      340.54     10.20 o 
  -1   0   7       11.50       11.74      1.70 o 
   0   0   7      317.37      341.50      9.26 o 
   1   0   7       40.67       40.77      4.34 o 
   2   0   7      154.13      144.60      5.81 o 
   3   0   7       15.20       11.40      3.01 o 
   4   0   7        0.04        2.29      2.37 o 
  -5   1   7        0.49        2.82      1.53 o 
  -4   1   7       25.72       28.83      4.85 o 
  -3   1   7       53.37       60.24      6.29 o 
  -2   1   7       24.67       21.08      2.82 o 
  -1   1   7      402.33      394.08     11.13 o 
   0   1   7      620.80      642.76     18.29 o 
   1   1   7       86.68       84.30      7.55 o 
   2   1   7       20.99       20.25      3.63 o 
   3   1   7        1.19        3.46      2.59 o 
   4   1   7       11.45        4.74      2.96 o 
  -5   2   7       12.88       15.67      3.67 o 
  -4   2   7        4.32        5.15      4.97 o 
  -3   2   7        7.65        7.83      1.39 o 
  -2   2   7      195.68      186.10      6.57 o 
  -1   2   7        1.69        2.54      1.13 o 
   0   2   7       74.44       69.72      5.81 o 
   1   2   7       60.93       66.60      5.31 o 
   2   2   7      100.04      103.71      5.86 o 
   3   2   7        3.48        3.69      1.94 o 
   4   2   7        3.68        8.25      3.65 o 
  -4   3   7        0.91        0.84      1.61 o 
  -3   3   7        0.06        0.06      1.24 o 
  -2   3   7        0.56        0.55      0.73 o 
  -1   3   7       14.48       17.70      2.22 o 
   0   3   7        0.60        0.39      2.26 o 
   1   3   7       97.76       92.84      5.28 o 
   2   3   7        9.60       10.85      6.04 o 
   3   3   7        2.25        5.26      2.78 o 
  -4   4   7        5.09        5.68      2.03 o 
  -3   4   7        3.23        3.98      1.25 o 
  -2   4   7        2.50        3.17      1.31 o 
  -1   4   7        1.07        4.16      2.25 o 
   0   4   7      115.52      110.55      8.09 o 
   1   4   7        8.16       11.81      4.59 o 
   2   4   7        4.37        6.19      3.23 o 
   3   4   7       16.58       15.15      3.23 o 
  -3   5   7        1.39        2.37      0.98 o 
  -2   5   7        0.35        0.36      1.20 o 
  -1   5   7       34.76       27.00      4.32 o 
   0   5   7       57.17       61.80      9.40 o 
   1   5   7       24.02       28.29      4.96 o 
   2   5   7        0.84        1.95      1.93 o 
  -2   6   7        1.51        2.57      1.93 o 
  -1   6   7       63.89       69.19      6.72 o 
   0   6   7       55.07       61.46      6.37 o 
   1   6   7        0.18        3.34      6.54 o 
  -1 -10   8        5.05        3.52      2.76 o 
   0 -10   8        0.15        0.14      3.11 o 
   1 -10   8       46.88       53.04      5.63 o 
  -2  -9   8       88.25       93.38      5.51 o 
  -1  -9   8       25.88       22.77      5.76 o 
   0  -9   8       16.56       17.53      2.99 o 
   1  -9   8       25.07       24.87      3.33 o 
   2  -9   8        0.44        5.16      1.74 o 
  -3  -8   8        2.86        0.96      2.02 o 
  -2  -8   8       57.59       53.56      5.51 o 
  -1  -8   8       43.74       40.01      9.53 o 
   0  -8   8        4.49        2.51      1.23 o 
   1  -8   8        0.50        0.36      1.62 o 
   2  -8   8        0.08        0.31      2.03 o 
   3  -8   8        2.41        4.28      2.00 o 
  -4  -7   8       36.84       42.81      5.80 o 
  -3  -7   8       56.78       62.17      6.99 o 
  -2  -7   8        7.32        5.45      2.50 o 
  -1  -7   8        0.02        0.05      1.35 o 
   0  -7   8       22.12       23.44      2.93 o 
   1  -7   8        0.41        2.58      1.47 o 
   2  -7   8       18.32       19.94      3.76 o 
  -4  -6   8        3.17        4.46      1.98 o 
  -3  -6   8       19.12       16.48      5.07 o 
  -2  -6   8       15.09       13.47      3.65 o 
  -1  -6   8        4.42        2.52      3.45 o 
   0  -6   8       23.19       24.73      2.87 o 
   1  -6   8       30.18       30.35      3.23 o 
   2  -6   8       24.01       20.55      8.41 o 
   3  -6   8       40.93       47.87      5.73 o 
   4  -6   8       18.41       14.06      4.30 o 
  -4  -5   8        9.98        9.08      5.00 o 
  -3  -5   8       64.67       68.94      6.67 o 
  -2  -5   8       46.53       50.28      5.49 o 
  -1  -5   8      150.91      153.15     13.04 o 
   0  -5   8        6.03        7.52      1.62 o 
   1  -5   8        1.26        2.06      0.95 o 
   2  -5   8       35.31       57.08     13.22 o 
   3  -5   8       13.61       18.26      3.90 o 
   4  -5   8        0.84        3.30      1.61 o 
  -5  -4   8        0.83        1.97      2.34 o 
  -4  -4   8        1.16        3.56      2.81 o 
  -3  -4   8      182.51      208.50      9.95 o 
  -2  -4   8      248.59      237.76     10.78 o 
  -1  -4   8       16.50       18.09      3.10 o 
   0  -4   8       14.54       34.30      2.52 o 
   1  -4   8        6.71        6.89      1.51 o 
   2  -4   8       28.82       32.00      3.79 o 
   3  -4   8       26.12       26.31      5.28 o 
   4  -4   8        0.55        2.65      3.07 o 
  -5  -3   8       16.73       19.58      4.18 o 
  -4  -3   8        3.26        3.34      2.46 o 
  -2  -3   8      437.39      455.19     20.82 o 
  -1  -3   8       81.01       96.36      6.25 o 
   0  -3   8       23.79       20.04      4.29 o 
   2  -3   8       46.43       42.08      3.49 o 
   3  -3   8        0.27        2.10      1.50 o 
  -5  -2   8        0.04        1.99      2.42 o 
  -4  -2   8        3.30        3.05      1.85 o 
  -3  -2   8       23.75       25.17      4.11 o 
  -2  -2   8        1.30       -2.17      2.26 o 
  -1  -2   8      127.36      131.13      5.10 o 
   0  -2   8       14.01       18.46      2.62 o 
   1  -2   8       21.56       29.21      2.83 o 
   2  -2   8       52.23       55.75      4.08 o 
   3  -2   8        7.27        6.83      1.79 o 
   4  -2   8        1.08        4.37      3.88 o 
  -5  -1   8       15.07       12.54      7.28 o 
  -4  -1   8       20.82       17.64      3.45 o 
  -3  -1   8       34.65       54.55      5.72 o 
  -2  -1   8      197.98      187.89      6.29 o 
  -1  -1   8      113.93      117.41      3.38 o 
   0  -1   8      335.90      374.06     10.42 o 
   1  -1   8      164.63      155.03      6.78 o 
   2  -1   8       33.44       31.64      6.87 o 
   3  -1   8        5.05        2.06      2.21 o 
   4  -1   8        4.94        7.99      4.11 o 
  -5   0   8        0.05        1.33      1.78 o 
  -4   0   8       44.54       49.01      5.81 o 
  -3   0   8       57.97       62.41      5.42 o 
  -2   0   8        6.69        7.68      2.97 o 
  -1   0   8       94.64       88.83      5.47 o 
   0   0   8        2.51        2.62      1.40 o 
   1   0   8       57.20       50.71      4.73 o 
   2   0   8       65.54       69.30      5.54 o 
   3   0   8       57.09       66.38      5.57 o 
   4   0   8        1.09        3.22      2.67 o 
  -4   1   8       16.99       34.49      7.31 o 
  -3   1   8       38.70       41.70      4.56 o 
  -2   1   8        6.40        7.13      1.40 o 
  -1   1   8      109.71       92.97      4.29 o 
   0   1   8       82.40       65.70      3.90 o 
   1   1   8       46.35       51.37      5.92 o 
   2   1   8       94.20       78.00      8.46 o 
   3   1   8        0.06        7.87      3.22 o 
  -4   2   8       12.63       15.60      2.72 o 
  -3   2   8       50.77       45.39      6.23 o 
  -2   2   8        0.66        2.62      1.44 o 
  -1   2   8        1.07        2.71      1.30 o 
   0   2   8       17.35       16.61      3.71 o 
   1   2   8      241.74      247.04      8.69 o 
   2   2   8        0.21        0.86      1.53 o 
   3   2   8        0.12        1.10      2.75 o 
  -4   3   8        7.29        3.75      5.19 o 
  -3   3   8        5.37        4.82      1.98 o 
  -2   3   8       11.25        8.89      1.77 o 
  -1   3   8        1.09        3.07      4.49 o 
   0   3   8       21.03       16.92      3.39 o 
   1   3   8       44.68       33.42      5.23 o 
   2   3   8        0.10        1.05      1.79 o 
   3   3   8        1.80        3.17      2.40 o 
  -3   4   8        0.49        1.43      1.44 o 
  -2   4   8        0.38       -0.04      1.52 o 
  -1   4   8       29.20       21.30      3.59 o 
   0   4   8       83.84       98.01     13.29 o 
   1   4   8       48.36       54.74      7.94 o 
   2   4   8        0.81        1.22      2.76 o 
  -2   5   8        1.17        2.29      1.71 o 
  -1   5   8        7.62       12.90      5.84 o 
   0   5   8       11.30        6.69      3.28 o 
   1   5   8       11.57       10.38      3.99 o 
   0 -10   9       15.96       18.43      5.71 o 
  -2  -9   9       23.98       23.19      4.69 o 
  -1  -9   9        1.19        0.87      1.36 o 
   0  -9   9        2.91        6.46      3.92 o 
   1  -9   9        1.53        2.44      1.92 o 
   2  -9   9        5.11        6.15      1.90 o 
  -3  -8   9        7.48        5.82      2.92 o 
  -2  -8   9        5.95        6.40      2.80 o 
  -1  -8   9       37.14       36.22      8.11 o 
   0  -8   9        0.01        3.19      1.37 o 
   1  -8   9        0.42        2.09      1.36 o 
   2  -8   9       26.21       19.23      3.59 o 
  -3  -7   9        0.92        2.38      2.40 o 
  -2  -7   9       10.11       10.53      2.79 o 
  -1  -7   9       86.87      106.89     13.87 o 
   0  -7   9       21.74       13.13      3.22 o 
   1  -7   9       14.02       14.52      2.81 o 
   2  -7   9        2.54        6.66      2.78 o 
   3  -7   9       18.02       18.57      4.08 o 
  -4  -6   9        4.82        6.59      2.05 o 
  -3  -6   9        0.64       -0.29      2.45 o 
  -2  -6   9       56.24       61.59      5.40 o 
  -1  -6   9      136.54      123.44      7.19 o 
   0  -6   9        7.83        5.38      1.17 o 
   1  -6   9       13.51       15.91      2.66 o 
   2  -6   9       22.07       17.12      2.75 o 
   3  -6   9        2.99        2.87      1.75 o 
  -4  -5   9        2.33        5.40      2.41 o 
  -3  -5   9        3.81        5.01      2.32 o 
  -2  -5   9      284.97      290.76     28.47 o 
  -1  -5   9      239.22      236.41     13.65 o 
   0  -5   9       74.62       84.74      4.18 o 
   1  -5   9        5.87        6.91      1.61 o 
   2  -5   9        0.95        1.86      1.17 o 
   3  -5   9        1.66        0.21      1.10 o 
  -4  -4   9       24.25       25.31      4.40 o 
  -3  -4   9        2.70        5.53      3.90 o 
  -2  -4   9       51.46       52.78      6.73 o 
  -1  -4   9        5.49        5.10      1.77 o 
   0  -4   9       73.97       70.80      4.14 o 
   1  -4   9       45.50       41.26      3.92 o 
   2  -4   9        9.80       11.63      2.33 o 
   3  -4   9        3.47        2.78      2.11 o 
  -4  -3   9       12.39        7.17      3.50 o 
  -3  -3   9        1.34        0.04      3.50 o 
  -2  -3   9       70.64       76.44      6.47 o 
  -1  -3   9       54.99       50.97      5.33 o 
   0  -3   9       37.01       36.87      2.87 o 
   1  -3   9       80.40       76.39      6.03 o 
   2  -3   9       87.25       88.36      8.73 o 
   3  -3   9       16.97       12.34      2.07 o 
  -4  -2   9        8.33        9.46      3.64 o 
  -3  -2   9        4.44        2.91      2.51 o 
  -2  -2   9       73.90      100.86     13.85 o 
  -1  -2   9       97.57      104.05      6.02 o 
   0  -2   9       34.55       33.99      3.62 o 
   1  -2   9       32.59       30.01      2.97 o 
   2  -2   9       30.13       32.26      4.70 o 
   3  -2   9      107.26      115.99     10.11 o 
  -4  -1   9       39.84       40.28      5.00 o 
  -3  -1   9        4.02        8.51      3.36 o 
  -2  -1   9       54.43       47.58      4.88 o 
  -1  -1   9       34.71       40.55      2.86 o 
   0  -1   9       81.00       67.69      3.91 o 
   1  -1   9      210.47      195.49      4.88 o 
   2  -1   9       11.53        8.22      2.77 o 
   3  -1   9       90.58       85.46      5.40 o 
  -4   0   9       13.37       12.19      2.85 o 
  -3   0   9        0.11        1.88      2.21 o 
  -2   0   9       84.34       62.27      4.98 o 
  -1   0   9        6.15        7.43      1.79 o 
   0   0   9        2.89        2.00      1.15 o 
   1   0   9        7.01        6.19      2.52 o 
   2   0   9       71.31       69.04     10.17 o 
   3   0   9        0.39        0.74      2.43 o 
  -4   1   9       21.41       19.46      3.47 o 
  -3   1   9       80.00       72.47      6.03 o 
  -2   1   9       21.91       19.31      3.21 o 
  -1   1   9        0.10        1.67      1.16 o 
   0   1   9        1.50        1.25      0.97 o 
   1   1   9       58.32       58.79      6.03 o 
   2   1   9       13.61       13.46      3.34 o 
   3   1   9        0.67        5.96      2.79 o 
  -4   2   9        9.45       10.56      4.04 o 
  -3   2   9       97.47       95.05     16.67 o 
  -2   2   9       30.46       28.71      3.39 o 
  -1   2   9        1.48        0.91      3.22 o 
   0   2   9       11.80       11.45      2.99 o 
   1   2   9       62.62       78.11     12.25 o 
   2   2   9       76.02       85.91      8.43 o 
  -3   3   9        1.10        3.92      2.73 o 
  -2   3   9        0.77        3.15      3.43 o 
  -1   3   9        1.01        1.31      1.18 o 
   0   3   9        0.09        2.27      4.07 o 
   1   3   9        2.65        4.80      2.60 o 
   2   3   9       41.97       59.96      7.68 o 
  -2   4   9        2.60        6.97      4.53 o 
  -1   4   9       43.70       35.87      6.10 o 
   0   4   9        4.11        7.38      2.50 o 
   1   4   9        6.97        5.09      2.43 o 
  -1  -9  10        5.03        5.82      2.56 o 
   0  -9  10       12.79        9.69      4.27 o 
   1  -9  10        1.76        4.71      3.09 o 
  -2  -8  10        0.01        4.55      2.63 o 
  -1  -8  10       40.06       31.50      7.57 o 
   0  -8  10       40.34       28.01      7.20 o 
   1  -8  10        1.12       -0.35      3.31 o 
   2  -8  10        1.72        3.96      2.49 o 
  -3  -7  10        0.36        2.88      1.82 o 
  -2  -7  10        1.15        0.93      3.51 o 
  -1  -7  10      138.88      133.38     12.90 o 
   0  -7  10      179.94      171.49     21.63 o 
   1  -7  10       16.06       17.02      5.07 o 
   2  -7  10        2.69        2.21      1.21 o 
  -3  -6  10        6.11        7.83      2.92 o 
  -2  -6  10       18.17       20.20      5.22 o 
  -1  -6  10        2.84        2.49      1.71 o 
   0  -6  10        4.37        3.68      1.93 o 
   1  -6  10        5.59        6.37      1.73 o 
   2  -6  10        5.09        8.35      2.65 o 
   3  -6  10        4.76        0.72      3.35 o 
  -3  -5  10       47.67       38.15     13.45 o 
  -2  -5  10       18.46       17.29      2.54 o 
  -1  -5  10        0.04        1.56      2.22 o 
   0  -5  10        2.03        2.52      2.87 o 
   1  -5  10       61.00       63.60      4.31 o 
   2  -5  10        6.86        6.18      2.06 o 
   3  -5  10        7.46        5.63      4.26 o 
  -4  -4  10        1.57        4.23      3.53 o 
  -3  -4  10       15.08       16.78      4.85 o 
  -2  -4  10       12.97       15.12      3.00 o 
  -1  -4  10       34.36       32.98      5.00 o 
   0  -4  10       97.67      106.04      5.49 o 
   1  -4  10       34.08       31.33      3.47 o 
   2  -4  10       13.05       10.25      3.06 o 
   3  -4  10        0.41        3.09      3.45 o 
  -4  -3  10        1.56        2.39      1.86 o 
  -3  -3  10        6.66        8.65      2.73 o 
  -2  -3  10        7.28        6.88      2.28 o 
  -1  -3  10      157.31      157.77      6.27 o 
   0  -3  10        1.87        1.95      1.64 o 
   1  -3  10       75.83       75.84      5.64 o 
   2  -3  10       74.43       67.53      8.98 o 
   3  -3  10        1.96        5.57      3.62 o 
  -4  -2  10       73.47       78.19     13.40 o 
  -3  -2  10        2.63        3.84      3.31 o 
  -2  -2  10        0.81       -0.55      2.39 o 
  -1  -2  10      216.62      230.53      8.72 o 
   0  -2  10        3.37        2.72      1.41 o 
   1  -2  10        4.03        3.41      1.22 o 
   2  -2  10        0.10        0.74      2.56 o 
   3  -2  10       25.02       34.83      6.00 o 
  -4  -1  10       20.48       18.16      9.00 o 
  -3  -1  10       34.67       28.34      4.17 o 
  -2  -1  10       42.92       43.08      6.02 o 
  -1  -1  10       49.90       48.41      4.56 o 
   0  -1  10       18.77       17.68      1.89 o 
   1  -1  10        0.88        3.56      2.08 o 
   2  -1  10       10.39        4.58      2.61 o 
   3  -1  10        8.31        8.52      2.74 o 
  -3   0  10       71.68       86.72     12.60 o 
  -2   0  10       57.20       81.74     16.53 o 
  -1   0  10       22.67       23.36      3.51 o 
   0   0  10        8.33       10.05      2.24 o 
   1   0  10       22.98       25.49      3.57 o 
   2   0  10        0.63        1.18      2.28 o 
  -3   1  10       13.05        8.81      3.66 o 
  -2   1  10        9.13       10.35      2.36 o 
  -1   1  10        4.95        4.63      2.38 o 
   0   1  10        5.38        5.06      3.33 o 
   1   1  10        1.20        1.45      1.77 o 
   2   1  10        0.26       -4.00      4.00 o 
  -3   2  10        0.00       -0.70      2.12 o 
  -2   2  10       39.38       32.78     13.11 o 
  -1   2  10        0.85       11.01      5.97 o 
   0   2  10       11.98       12.38      5.62 o 
   1   2  10        3.04        1.96      1.31 o 
  -2   3  10        0.40        3.60      3.29 o 
  -1   3  10        1.48        8.49      5.97 o 
   0   3  10        0.46        1.38      1.85 o 
  -1  -8  11        8.18        5.18      2.28 o 
   0  -8  11        4.26        2.82      2.52 o 
  -2  -7  11        9.41        8.55      2.93 o 
  -1  -7  11       12.15       10.08      5.47 o 
   0  -7  11        3.38        0.75      1.12 o 
   1  -7  11        2.26        3.90      3.01 o 
  -2  -6  11        0.74        3.08      3.27 o 
  -1  -6  11        0.07       -0.65      2.17 o 
   0  -6  11       49.02       47.18     10.72 o 
   1  -6  11       68.80       53.47     15.97 o 
   2  -6  11        1.24        0.79      1.43 o 
  -3  -5  11       12.67       13.42      3.07 o 
  -2  -5  11        1.59        0.74      2.09 o 
  -1  -5  11        5.80        3.13      2.17 o 
   0  -5  11      127.01      120.26      7.59 o 
   1  -5  11        9.50        5.34      2.36 o 
   2  -5  11       47.04       39.75      5.72 o 
  -3  -4  11       60.21       62.55      6.81 o 
  -2  -4  11        0.02        1.22      2.32 o 
  -1  -4  11        0.51        1.54      2.54 o 
   0  -4  11       65.46       72.31     11.00 o 
   1  -4  11        3.17        1.01      2.72 o 
   2  -4  11        0.24        1.99      1.49 o 
  -3  -3  11        0.01        1.83      2.16 o 
  -2  -3  11        4.05        5.56      2.73 o 
  -1  -3  11       33.44       30.67      4.07 o 
   0  -3  11        7.27        5.00      2.09 o 
   1  -3  11       25.48       26.72      3.09 o 
   2  -3  11       32.78       32.84      7.28 o 
  -3  -2  11        3.41        3.92      5.24 o 
  -2  -2  11       71.74       77.86      6.42 o 
  -1  -2  11       62.65       73.49      5.81 o 
   0  -2  11       19.23       20.46      2.96 o 
   1  -2  11        3.53        2.65      1.88 o 
   2  -2  11       24.50       21.82      3.65 o 
  -3  -1  11       20.50       22.41      6.07 o 
  -2  -1  11        0.09        1.55      1.79 o 
  -1  -1  11       16.90       14.43      2.64 o 
   0  -1  11        2.65        4.18      1.91 o 
   1  -1  11        2.66        1.36      2.56 o 
   2  -1  11        1.98        1.80      2.35 o 
  -2   0  11        7.90        0.73      2.20 o 
  -1   0  11       13.48       16.85      5.04 o 
   0   0  11       21.53       20.73     12.64 o 
   1   0  11        8.41        7.30      2.50 o 
  -2   1  11        3.92        4.41      2.62 o 
  -1   1  11        0.02        3.68      5.20 o 
   0   1  11        6.98       -1.99      4.37 o 
  -1  -6  12        1.44        2.47      1.57 o 
   0  -6  12        1.60       -0.55      1.49 o 
  -1  -5  12        7.17        7.48      2.27 o 
   0  -5  12        6.09        9.15      2.53 o 
   1  -5  12        9.33        5.32      3.45 o 
  -2  -4  12        2.96        2.25      5.01 o 
  -1  -4  12       25.37       26.21      5.22 o 
   0  -4  12        2.85        1.75      1.92 o 
   1  -4  12       23.09       14.47      5.61 o 
  -2  -3  12       58.22       63.40      7.82 o 
  -1  -3  12        0.13        1.06      2.27 o 
   0  -3  12        0.03        1.51      2.12 o 
   1  -3  12        3.20        4.55      2.82 o 
  -2  -2  12        7.28       10.90      3.43 o 
  -1  -2  12        1.25        3.41      1.78 o 
   0  -2  12        2.53        2.19      2.52 o 
  -1  -1  12        5.94        8.94      3.09 o 
   0  -1  12       10.25        7.93      3.13 o 
                                                 
